# Supplementary material for: Longer or shorter spines: Reciprocal trait evolution in stickleback via triallelic regulatory changes in Stanniocalcin2a
Source: Proc Natl Acad Sci U S A. 2021 Jul 28;118(31):e2100694118. doi: 10.1073/pnas.2100694118 (PMC8346906; doi:10.1073/pnas.2100694118)
Supplement: Supplementary File [file pnas.2100694118.sd05.xlsx]

## Sheet: Sheet1
All phenotypes and genotypes
Sample_ID	oGK988/989	oGK990/991	oGK764/765	oGK992/993	oGK726/727	oGK766/767	oGK768/769	oGK824/825	oGK828/831	oGK724/725	oGK846/856	oGK847/857	oGK808/809	D1_resid	D2_resid	D3_resid	AS_resid	PS_resid	DS1+DS2	DS1+DS2+PS
MNKA2019 #1	MM	LL	LL	LL	LL	LL	LL	LL	LL	LL	LL	LL	LL	0.10467	0.163066	0.248078	-0.78336	-0.0126333	0.267736	0.249103
MNKA2019 #2	MM	LL	LL	LL	LL	LL	LL	LL	LL	LL	LL	LL	LL	0.24905	-0.05949	0.17833	0.2704	0.0511667	0.18956	0.246727
MNKA2019 #3	MP	SS	LL	LS	LS	LS	SS	SS	LL	LL	LL	LL	LS	-0.36941	-0.079038	0.238046	-0.00852	-0.5341	-0.448448	-0.976548
MNKA2019 #4	MP	SS	LL	SS	SS	SS	SS	SS	LL	LL	LL	LL	LS	-0.795495	-0.428411	-0.122963	-0.07419	0.136383	-1.22391	-1.09352
MNKA2019 #5	PP	SS	LS	SS	SS	SS	SS	SS	LS	LS	LS	LS	SS	-0.27949	0.496858	-0.125986	-0.07368	-0.388233	0.217368	-0.176865
MNKA2019 #6	MP	SS	LL	SS	SS	SS	SS	SS	LL	LL	LL	LL	LS	0.074495	-0.111349	0.323883	-0.12121	-0.0343833	-0.036854	-0.0772373
MNKA2019 #7	MP	SS	LS	LS	LS	LS	SS	SS	LS	LS	LS	LS	LS	-0.41735	-0.77041	-0.21903	-0.3114	-0.460833	-1.18776	-1.65459
MNKA2019 #8	MP	SS	LL	SS	SS	SS	SS	SS	LL	LL	LL	LL	LS	0.154835	0.301143	0.435919	1.25647	-0.04365	0.455978	0.418328
MNKA2019 #9	MP	SS	LS	LS	SS	SS	SS	SS	LS	LS	LS	LS	LL	-0.74043	-1.12131	-0.328462	-0.13356	-0.8403	-1.86174	-2.70804
MNKA2019 #10	MP	SS	LS	SS	SS	SS	SS	SS	LS	LS	LS	LS	SS	-0.793865	-0.578217	-0.546461	-0.21043	-0.442983	-1.37208	-1.81507
MNKA2019 #11	MP	SS	LS	LS	LS	LS	LS	LS	LS	LS	LS	LS	SS	-0.047895	0.090469	0.272077	0.25101	-0.02095	0.042574	0.015624
MNKA2019 #12	MP	SS	LL	LS	LS	LS	LS	LS	LS	LL	LL	LL	LL	-0.418775	-0.806075	-0.079475	-0.06675	0.594917	-1.22485	-0.635933
MNKA2019 #13	MP	LS	LS	LS	LS	LS	LS	LS	LS	LS	LS	LS	SS	-0.01299	-0.678842	0.294914	-0.38168	-0.7319	-0.691832	-1.41773
MNKA2019 #14	MM	LL	LL	LL	LL	LL	LS	LS	LL	LL	LL	LL	LL	-0.92995	-0.53169	-0.19427	-0.0476	-0.0288333	-1.46164	-1.48447
MNKA2019 #15	MP	SS	LL	LS	LS	LS	LS	LS	LL	LL	LL	LL	LS	0.93901	1.02676	0.219714	0.35232	0.521433	1.96577	2.4932
MNKA2019 #16	PP	SS	LS	SS	SS	SS	SS	SS	LS	LS	LS	LS	SS	-0.72916	-1.01219	-0.399904	-0.22202	-0.7196	-1.74135	-2.46695
MNKA2019 #17	MP	LS	LS	LS	LS	LS	LS	LS	LS	LS	LS	LS	LS	-0.500755	-0.619199	-0.701167	-0.70771	-0.888883	-1.11995	-2.00284
MNKA2019 #18	MP	SS	LL	LS	LS	LS	LS	LS	LL	LL	LL	LL	LL	-0.183795	0.853649	-0.001983	0.08821	-0.235283	0.669854	0.440571
MNKA2019 #19	MM	LL	LL	LL	LL	LL	LL	LL	LL	LL	LL	LL	LL	-0.11414	-0.575312	-0.110596	0.10202	-0.0180667	-0.689452	-0.713519
MNKA2019 #20	MP	LS	LL	LS	LS	LS	LS	LS	LL	LL	LL	LL	LS	0.159925	-0.256015	-0.263495	-0.23935	-0.281417	-0.09609	-0.383507
MNKA2019 #21	MP	SS	LL	LS	LS	LS	LS	LS	LL	LL	LL	LL	LS	-0.117525	-0.094825	-0.273225	0.11075	-0.465917	-0.21235	-0.684267
MNKA2019 #22	MM	LL	LL	LL	LL	LL	LS	LS	LL	LL	LL	LL	LL	0.065095	0.497531	0.037923	-0.08101	-0.153717	0.562626	0.414909
MNKA2019 #23	MP	SS	LL	LS	LS	LS	LS	LS	LL	LL	LL	LL	LS	0.175585	0.156893	-0.058331	-0.08603	-0.137483	0.332478	0.188995
MNKA2019 #24	MP	SS	LS	LS	LS	LS	LS	LS	LS	LS	LS	LS	LS	-0.495605	-0.208129	0.057143	-0.01241	-0.117383	-0.703734	-0.815117
MNKA2019 #25	MM	LL	LL	LL	LL	LL	LS	LS	LL	LL	LL	LL	LL	0.769345	0.897581	0.135573	0.19349	0.19745	1.66693	1.85838
MNKA2019 #26	MP	SS	LS	LS	LS	LS	LS	LS	LS	LS	LS	LS	LS	-0.548755	-0.503599	0.053633	-0.28371	0.36445	-1.05235	-0.681904
MNKA2019 #27	MM	LL	LL	SS	LS	LS	LS	LS	LL	LL	LL	LL	LL	0.09369	0.421142	0.426986	0.47868	-0.394433	0.514832	0.114399
MNKA2019 #28	MP	SS	LL	SS	LS	LS	LS	LS	LL	LL	LL	LL	LS	-0.612825	-0.745965	-0.316845	-0.33985	-0.285583	-1.35879	-1.65037
MNKA2019 #29	MP	LL	LL	LL	LL	LL	LL	LL	LL	LL	LL	LL	LL	0.65092	0.741916	0.264128	0.33314	1.03787	1.39284	2.4367
MNKA2019 #30	PP	LS	LL	SS	LS	LS	SS	SS	LL	LL	LL	LL	LS	-0.75264	0.061388	0.160504	0.06502	-0.243067	-0.691252	-0.940319
MNKA2019 #31	MP	LS	LS	SS	LS	LS	LS	LS	LS	LS	LS	LS	LS	0.086755	-0.020761	0.123487	-0.03569	0.0802167	0.065994	0.152211
MNKA2019 #32	PP	LS	LL	SS	LS	LS	SS	SS	LL	LL	LL	LL	LS	0.48171	0.621418	0.278494	0.24872	0.5871	1.10313	1.68423
MNKA2019 #33	MM	LL	LL	LL	LL	LL	LL	LL	LL	LL	LL	LL	LL	0.1476	0.1405	0.229	-0.3175	0.35	0.2881	0.6441
MNKA2019 #34	MM	SS	LL	SS	LS	LS	LS	LS	LL	LL	LL	LL	LS	0.535345	0.306381	0.315973	-0.15451	0.350783	0.841726	1.18651
MNKA2019 #35	MM	LL	LL	LL	LL	LL	LL	LL	LL	LL	LL	LL	LL	-0.30827	-0.350706	-0.339198	-0.21724	-0.2547	-0.658976	-0.919676
MNKA2019 #36	MM	LL	LL	LL	LL	LL	LS	LS	LL	LL	LL	LL	LL	-0.33697	-0.473466	-0.234778	-0.15514	-0.5327	-0.810436	-1.34314
MNKA2019 #37	MP	SS	LL	SS	SS	SS	SS	SS	LL	LL	LL	LL	LS	0.125755	0.631439	0.036087	-0.03769	0.74355	0.757194	1.50674
MNKA2019 #38	MP	SS	LL	SS	LS	LS	SS	SS	LL	LL	LL	LL	SS	-0.256595	-0.362991	-0.007103	-0.02739	-0.82995	-0.619586	-1.44354
MNKA2019 #39	MP	SS	LL	SS	SS	SS	SS	SS	LL	LL	LL	LL	SS	0.642465	0.598837	0.100421	0.28273	0.247983	1.2413	1.49529
MNKA2019 #40	MP	SS	LS	SS	SS	SS	SS	SS	LS	LS	LS	LS	LS	-0.98357	-0.025246	-0.156018	-0.03884	-0.3197	-1.00882	-1.32252
MNKA2019 #41	MP	LL	LL	LL	LL	LL	LS	LS	LL	LL	LL	LL	LL	0.531725	0.869425	0.061025	0.04325	0.0245833	1.40115	1.43173
MNKA2019 #42	PP	SS	LS	SS	SS	SS	SS	SS	LS	LS	LS	LS	SS	-0.511515	-0.533087	-0.009671	0.00977	-0.72515	-1.0446	-1.77575
MNKA2019 #43	MP	LL	LL	LL	LL	LL	LL	LL		LL	LL	LL	LL	0.216485	0.377913	0.252329	-0.04523	0.12285	0.594398	0.723248
MNKA2019 #44	PP	SS	LS	SS	LS	LS	SS	SS	LL	LS	LS	LS	LS	-1.01427	-0.739506	-0.009598	-0.19924	-0.208033	-1.75378	-1.96781
MNKA2019 #45					LS	LS		SS		LL			LL	0.39444	0.522792	0.515936	0.39468	1.43207	0.917232	2.3493
MNKA2019 #46	MM	LL	LL	LL	LL	LL	LL	LL	LL	LL	LL	LL	LL	0.25639	-0.068998	-0.774634	-0.06692	-0.3461	0.187392	-0.152708
MNKA2019 #47	MP	SS	LL	SS	LS	LS	LS	LS	LL	LL	LL	LL	LL	0.46454	0.558872	0.259076	0.32538	0.540733	1.02341	1.55815
MNKA2019 #48	MP	LS	LL	LS	SS	SS	SS	SS	LL	LL	LL	LL	LL	-0.103915	-0.407607	-0.327831	-0.34603	-0.534483	-0.511522	-1.04001
MNKA2019 #49	MM	LL	LL	LL	LS	LS	LS	LS	LL	LL	LL	LL	LL	0.111455	0.598099	0.169867	0.00371	0.78055	0.709554	1.4961
MNKA2019 #50	MP	SS	LL	LS	LS	LS	SS	SS	LL	LL	LL	LL	LS	-0.52641	-1.47564	-0.039754	-0.01252	-0.5541	-2.00205	-2.55015
MNKA2019 #51	MM	LL	LL	SS	LS	LS	LS	LS	LL	LL	LL	LL	LS	0.01848	-0.509556	-0.066248	0.12126	0.1028	-0.491076	-0.394276
MNKA2019 #52	MM	LL	LL	SS	LS	LS	LS	LS	LL	LL	LL	LL	LL	0.14512	-0.024724	-0.019992	0.25254	-0.0114667	0.120396	0.102929
MNKA2019 #53	MM	LL	LL	SS	LS	LS	LS	LS	LL	LL	LL	LL	LL	0.41685	0.10615	0.25045	0.276	0.499167	0.523	1.02817
MNKA2019 #54	MP	LL	LL	LL	LL	LL	LL	LL	LL	LL	LL	LL	LL	0.474225	1.10393	0.389525	0.33825	1.16958	1.57815	2.75373
MNKA2019 #55	MP	LL	LL	SS	LS	LS	LS	LS	LL	LL	LL	LL	LL	-0.20565	-0.46835	-0.07805	-0.299	-0.615833	-0.674	-1.28383
MNKA2019 #56	MP	LL	LL	SS	LS	LS	LS	LS	LL	LL	LL	LL	LL	0.440005	0.521489	-0.376263	-0.16319	0.534717	0.961494	1.49021
MNKA2019 #57	MP	LL	LL	LS	LS	LS	LS	LS	LL	LL	LL	LL	LS	0.675105	0.303169	0.160677	0.06651	-0.165283	0.978274	0.812991
MNKA2019 #58	MP	SS	LL	LS	LS	LS	LS	LS	LL	LL	LL	LL	LS	0.25248	0.411644	0.093352	0.20926	0.389467	0.664124	1.04759
MNKA2019 #59	MP	LL	LL	LS	LS	LS	SS	SS	LL	LL	LL	LL	LL	-1.35552	-0.324287	-0.389271	0.26177	-0.00515	-1.6798	-1.69095
MNKA2019 #60	MM	LL	LL	SS	LS	LS	SS	SS	LL	LL	LL	LL	LL	0.13104	-0.366828	0.019976	-0.24262	-0.112933	-0.235788	-0.342721
MNKA2019 #61	MP	LL	LL	SS	LS	LS	LS	LS	LL	LL	LL	LL	LL	-0.18401	0.108882	-0.021594	0.03328	0.148567	-0.075128	0.0674387
MNKA2019 #62	MP	LL	LL	LS	LS	LS	LS	LS	LL	LL	LL	LL	LL	-0.2585	-0.54168	-0.92494	-0.4297	0.0623333	-0.80018	-0.731847
MNKA2019 #63	MP	LS	LS	LS	LS	LS	LS	LS	LS	LS	LS	LS	SS	0.552045	0.030841	-0.032847	-0.38111	-0.00221667	0.582886	0.574669
MNKA2019 #64	MM	LL	LL	SS	SS	SS	SS	SS	LL	LL	LL	LL	LL	0.101365	-0.298943	0.372681	0.38153	0.312317	-0.197578	0.108739
MNKA2019 #65	PP	SS	LL	SS	SS	SS	SS	SS	LL	LL	LL	LL	SS	0.67639	-0.308998	-0.574634	-0.52692	-0.162767	0.367392	0.210625
MNKA2019 #66	MP	LS	LS	LS	LS	LS	LS	LS	LS	LS	LS	LS	LL	1.10427	0.564146	0.174718	0.13484	0.341367	1.66842	2.01578
MNKA2019 #67	MP	LS	LL	LS	LS	LS	LS	LS	LL	LL	LL	LL	LL	0.456515	0.408727	-0.472209	-0.14417	-0.321517	0.865242	0.549725
MNKA2019 #68	MP	SS	LL	LS	LS	LS	SS	SS	LL	LL	LL	LL	LS	1.34092	0.635447	0.307551	0.02463	0.282483	1.97636	2.26485
MNKA2019 #69	MP	LL	LL	LL	LL	LL	LS	LS	LL	LL	LL	LL	LL	0.18018	0.672504	0.614732	0.30366	0.704467	0.852684	1.56315
MNKA2019 #70	MP	SS	LL	LS	LS	LS	LS	LS	LL	LL	LL	LL	LL	-0.640655	-0.565819	-0.207627	0.09249	-0.597883	-1.20647	-1.79836
MNKA2019 #71	MM	LL	LL	LS	LS	LS	LS	LS	LL	LL	LL	LL	LL	0.97386	0.839088	0.564604	0.31802	1.0586	1.81295	2.86555
MNKA2019 #72	MP	LS	LL	LS	LS	LS	LS	LS	LL	LL	LL	LL	LS	0.360345	-0.334619	-0.027027	-0.04451	-0.03255	0.025726	-0.012824
MNKA2019 #73	MM	LL	LL	LL	LL	LL	LS	LS	LL	LL	LL	LL	LL	0.356585	0.104693	0.449069	-0.06403	0.26585	0.461278	0.721128
MNKA2019 #74	MM	LL	LL	LL	LL	LL	LS	LS	LL	LL	LL	LL	LL	0.579485	0.484713	0.247729	0.07177	0.388183	1.0642	1.44638
MNKA2019 #75	MP	SS	LL	SS	LS	LS	LS	LS	LL	LL	LL	LL	LS	-0.44958	-0.186984	-0.249572	0.01214	-0.747133	-0.636564	-1.3777
MNKA2019 #76	PP	SS	LS	SS	SS	SS	SS	SS	LS	LS	LS	LS	SS	-0.344635	-0.567743	-0.497719	-0.29047	-0.747683	-0.912378	-1.66606
MNKA2019 #77	MM	LL	LL	SS	LS	LS	SS	SS	LL	LL	LL	LL	LL	-0.448705	-1.04421	-0.394997	-0.21811	-0.97405	-1.49291	-2.46696
MNKA2019 #78	MM	SS	LS	SS	LS	LS	LS	LS	LS	LS	LS	LS	LS	-0.467515	-0.043287	-0.077271	0.15677	-0.800483	-0.510802	-1.30529
MNKA2019 #79	MM	LL	LL	LL	LL	LL	LL	LL	LL	LL	LL	LL	LL	0.664945	0.677461	0.152613	-0.22631	-0.141883	1.34241	1.20652
MNKA2019 #80	MM	LL	LL	LL	LL	LL	LL	LL	LL	LL	LL	LL	LL	0.186255	-0.119661	0.129787	0.09331	0.83855	0.066594	0.911144
MNKA2019 #81	MP	LS	LL	SS	LS	LS	SS	SS	LL	LL	LL	LL	LS	0.27383	1.22827	0.349142	0.43696	0.609633	1.5021	2.10574
MNKA2019 #82	MP	SS	LL	SS	LS	LS	LS	LS	LL	LL	LL	LL	LS	0.61168	0.319204	0.225832	0.20666	0.269467	0.930884	1.20635
MNKA2019 #83	MM	LL	LL	LL	LL	LL	LS	LS	LL	LL	LL	LL	LL	0.08695	0.20293	0.20719	0.0872	0.422167	0.28988	0.706047
MNKA2019 #84	MP	SS	LL	SS	LS	LS	LS	LS	LL	LL	LL	LL	SS	0.622775	0.463915	0.290195	0.36035	-0.07825	1.08669	1.01444
MNKA2019 #85	MM	LL	LL	SS	LS	LS	SS	SS	LL	LL	LL	LL	LS	-1.02035	-1.17721	-0.56443	-0.5284	-1.18283	-2.19756	-3.37439
MNKA2019 #86	MP	SS	LS	LS	SS	SS	SS	SS	LS	LS	LS	LS	LS	-0.788895	-0.317331	0.004677	-0.00099	-0.18095	-1.10623	-1.29318
MNKA2019 #87	PP	SS	LL	LL	SS	SS	SS	SS	LL	LL	LL	LL	SS	-0.514915	-0.232007	0.007969	0.00297	-0.495817	-0.746922	-1.24874
MNKA2019 #88	MP	SS	LL	LL	LS	LS	LS	LS	LL	LL	LL	LL	LS	0.74237	0.665326	0.186658	0.26204	0.9277	1.4077	2.3294
MNKA2019 #89	PP	SS	LS	LS	SS	SS	SS	SS	LS	LS	LL	LL	SS	-0.48324	-0.384292	-0.409936	-0.30718	-1.37773	-0.867532	-2.23927
MNKA2019 #90	MM	LL	LL	LL	LL	LL	LS	LS	LL	LL	LL	LL	LL	-0.201855	-0.260379	-0.082107	0.04009	-0.133217	-0.462234	-0.589451
MNKA2019 #91	MP	LL	LL	LS	LS	LS	LS	LS	LL	LL	LL	LL	LL	0.61448	0.89414	0.08568	0.030332	0.74188	1.50862	2.2445
MNKA2019 #92	PP	SS	LS	LS	SS	SS	SS	SS	LS	LS	LS	LS	SS	-0.445136	-0.479348	-0.098576	0.193438	0.0288507	-0.924484	-0.901633
MNKA2019 #93	MP	LS	LS	LS	LS	LS	LS	LS	LS	LS	LS	LS	LS	-1.0127	-0.444772	-0.103864	-0.141394	-0.222557	-1.45748	-1.68603
MNKA2019 #94	MP	SS	LL	LL	SS	SS	SS	SS	LL	LL	LL	LL	LS	0.034192	-0.161244	-1.71713	-0.182947	0.107485	-0.127052	-0.0135667
MNKA2019 #95	MP	SS	LL	LL	LS	LS	SS	SS	LL	LL	LL	LL	LS	0.349632	0.065176	-0.257838	0.0131738	0.473459	0.414808	0.894267
MNKA2019 #96	MM	LL	LL	LL	LL	LL	LL	LL	LL	LL	LL	LL	LL	1.25646	0.603952	0.089774	-0.0404474	0.818451	1.86042	2.68487
MNKA2019 #97	MP	LS	LS	LS	LS	LS	LS	LS	LS	LS	LS	LS	LS	-0.382848	0.569036	0.005232	0.204817	-0.198088	0.186188	-0.0179
MNKA2019 #98	MM	LL	LL	LS	LL	LS	LS	LS	LL	LL	LL	LL	LS	1.03286	1.04965	0.261924	-0.628112	0.573517	2.08252	2.65003
MNKA2019 #99	MM	LL	LL	LS	LS	LS	LS	LS	LL	LL	LL	LL	LL	0.162336	0.033948	0.014276	-0.0907076	0.574349	0.196284	0.776633
MNKA2019 #100	MM	LL	LL	SS	SS	SS	SS	SS	LL	LL	LL	LL	LL	0.147088	0.298284	0.339108	0.435849	0.023528	0.445372	0.4749
MNKA2019 #101	MP	SS	LL	SS	SS	SS	SS	SS	LL	LL	LL	LL	LS	0.826432	1.26008	0.467212	0.207919	1.055	2.08651	1.94151
MNKA2019 #102	MM	LL	LL	LL	LL	LL	LL	LL	LL	LL	LL	LL	LL	0.215568	0.115924	-0.387212	-0.408119	-0.572259	0.331492	-0.246767
MNKA2019 #103	MM	LL	LL	LS	LS	LS	LS	LS	LL	LL	LL	LL	LL	0.23024	0.02632	0.03459	0.260591	-0.0702267	0.25656	0.192333
MNKA2019 #104	MP	SS	LS	LS	LS	LS	LS	LS	LS	LS	LS	LS	LS	-0.811472	-1.3443	-0.124602	-0.18993	-0.904499	-2.15577	-3.06627
MNKA2019 #105	PP				LS			SS			LL	LS		-0.478736	-0.208148	-0.180426	-0.275527	-0.094416	-0.686884	-0.7813
MNKA2019 #106	MM	LL	LL	LL	LL	LL	LS	LS	LL	LL	LL	LL	LL	0.074208	0.131944	-0.150222	-0.214068	0.202915	0.206152	0.415067
MNKA2019 #107	MP	LS	LS	LS	LS	LS	LS	LS	LS	LS	LS	LS	LS	-0.533632	-0.104676	-0.201912	0.0858512	-0.724125	-0.638308	-1.36843
MNKA2019 #108	MP	SS	LS	LS	LS	LS	LS	LS	LL	LL	LL	LL	LS	0.459728	-0.025696	0.093598	0.18645	-0.127299	0.434032	0.312733
MNKA2019 #109	MP	SS	LL	LS	LS	LS	LS	LS	LL	LL	LL	LL	LS	0.236752	1.08134	0.584082	0.289382	0.446179	1.31809	1.77027
MNKA2019 #110	MP	LS	LS	LS	LS	LS	LS	LS	LS	LS	LL	LS	LS	-0.234416	-1.23839	0.210944	-0.223114	-0.330163	-1.4728	-1.80897
MNKA2019 #111	MM	LL	LL	LL	LL	LL	LL	LL	LL	LL	LL	LL	LL	0.60272	0.85046	0.16002	0.282398	0.85132	1.45318	2.3105
MNKA2019 #112	MM	LL	LL	LS	LS	LS	LS	LS	LL	LL	LL	LL	LL	-1.00573	-0.562804	0.098652	0.227575	-0.258701	-1.56853	-1.82123
MNKA2019 #113	MM	LL	LL	LL	LL	LL	LL	LL	LL	LL	LL	LL	LL	-0.436976	-0.613468	-0.231516	0.0384316	-0.415523	-1.05044	-1.47197
MNKA2019 #114	MP	LL	LL	LS	LS	LS	SS	SS	LL	LL	LL	LL	LS	-0.308672	-0.441896	-0.128302	-0.12786	0.0456347	-0.750568	-0.698933
MNKA2019 #115	MM	LL	LL	LL	LL	LL	LL	LL	LL	LL	LL	LL	LL	0.397216	1.27379	0.634356	0.486884	0.276963	1.671	1.95397
MNKA2019 #116	MP	SS	LL	LS	LS	LS	LS	LL	LL	LL	LL	LL	LS	0.709776	0.754368	0.404066	0.572663	0.698989	1.46414	2.15713
MNKA2019 #117	MP	LL	LL	LL	LL	LL	LL	LL	LL	LL	LS	LS	LL	-0.342272	-0.189196	-0.097152	0.0187752	-0.439299	-0.531468	-0.964767
MNKA2019 #118	PP	LS	LS	SS	SS	SS	SS	SS	LS	LS	LS	LS	SS	-0.204544	0.106108	-0.044304	-0.25415	-0.363597	-0.098436	-0.468033
MNKA2019 #119	MP	LL	LL	LL	LL	LL	LS	LL	LL	LL	LL	LL	LL	-1.0044	-0.2057	-0.3619	-0.22381	-0.618067	-1.2101	-1.82217
MNKA2019 #120	MP	LL	LL	LL	LL	LL	LS	LL	LL	LL	LL	LL	LL	0.12416	-0.14962	0.14756	0.062744	-0.11004	-0.02546	-0.1415
MNKA2019 #121	MP	SS	LL	LS	LS	LS	LS	LL	LL	LL	LL	LS	LS	0.023168	0.295224	0.040638	-0.201654	-0.356659	0.318392	-0.0442667
MNKA2019 #122	MP	LS	LS	LS	LS	LS	SS	LS	LS	LS	LS	LS	LS	-0.761264	-0.763352	-0.224574	-0.214073	-0.763917	-1.52462	-2.28253
MNKA2019 #123	MM	LL	LL	LS	LS	LS	LS	LS	LL	LL	LL	LL	LL	0.133824	-0.204568	0.134034	-0.157173	-0.550723	-0.070744	-0.615467
MNKA2019 #124	MM	LL	LL	LL	LL	LL	LL	LL	LL	LL	LL	LL	LL	0.261936	0.444748	-0.458624	-0.0631176	0.235283	0.706684	0.935967
MNKA2019 #125	MM	LL	LL	SS	SS	SS	SS	SS	LL	LL	LL	LL	LL	0.814144	0.339192	-0.077846	0.220415	0.504531	1.15334	1.66387
MNKA2019 #126	MM	LL	LL	SS	LS	LS	LS	LL	LL	LL	LL	LL	LL	0.427232	0.274976	-0.230238	0.139214	-0.087608	0.702208	0.6086
MNKA2019 #127	MM	LL	LL	LL	LL	LL	LS	LL	LL	LL	LL	LL	LL	0.210688	0.560584	-0.124542	0.116964	0.311795	0.771272	1.08907
MNKA2019 #128	MM	LL	LL	LL	LL	LL	LS	LL	LL	LL	LL	LL	LL	-0.428256	-0.366008	-0.192746	-0.425795	-0.633203	-0.794264	-1.43347
MNKA2019 #129	MP	LS	LL	SS	LS	LS	LS	LL	LL	LL	LL	LS	LS	-0.442208	-0.616444	-0.069528	-0.165707	-0.480915	-1.05865	-1.53357
MNKA2019 #130	MP	SS	LS	SS	LS	LS	LS	LS	LL	LS	LS	LS	LS	-0.883856	-1.04731	0.152904	-0.19191	-0.586803	-1.93116	-2.51197
MNKA2019 #131	MP	LS	LL	SS	LS	LS	LS	LL	LL	LL	LL	LS	LS	0.272144	-0.353808	-0.048846	-0.367685	0.135864	-0.081664	0.0482
MNKA2019 #132	MP	LS	LS	LS	LS	LS	LS	LL	LL	LS	LS	LS	LS	0.43328	0.56204	0.29173	0.583177	0.32468	0.99532	1.326
MNKA2019 #133	MP	LS	LS	SS	LS	LS	LS	LL	LL	LS	LS	LS	LS	-0.007808	0.075256	0.112122	0.0793778	-0.641181	0.067448	-0.567733
MNKA2019 #134	MP	LL	LL	SS	LS	LS	LS	LL	LL	LL	LL	LL	LS	-0.126864	-0.119152	0.148326	-1.32286	-0.210851	-0.246016	-0.450867
MNKA2019 #135	MP	LL	LL	SS	LS	LS	LS	LL	LL	LL	LL	LL	LS	-0.122384	-0.501512	-0.245494	-0.333381	-0.340637	-0.623896	-0.958533
MNKA2019 #136			LL		LS				LL			LL		0.195568	0.134424	-0.140212	-0.173719	0.179408	0.329992	0.5094
MNKA2019 #137	PP	LS	LL	LS	LS	LS	LS	LL	LL	LL	LL	LL	LS	-0.566896	-0.517528	-0.336986	-0.447171	-1.42838	-1.08442	-2.5188
MNKA2019 #138	PP	LL	LL	SS	LS	LS	LS	LL	LL	LL	LL	LL	LL	-0.387408	0.135456	-0.365478	-0.0690622	0.644552	-0.251952	0.3866
MNKA2019 #139	MP	LS	LS	SS	SS	SS	SS	SS	LS	LS	LS	LS	LS	-0.36568	-0.55774	-0.18338	-0.008462	0.187587	-0.92342	-0.741833
MNKA2019 #140	MP	LS	LS	LS	LS	LS	LS	LS	LS	LS	LS	LS	LS	0.243712	-0.054384	-0.053058	0.376796	0.114605	0.189328	0.309933
MNKA2019 #141	MM	LL	LL	LS	LS	LS	LS	LS	LL	LL	LL	LL	LL	-0.252816	0.182912	0.267794	0.0964506	0.729437	-0.069904	0.653533
MNKA2019 #142	MM	LL	LL	LL	LL	LL	LL	LS	LL	LL	LL	LL	LL	0.457744	0.471992	0.198254	0.481105	-0.633869	0.929736	0.289867
MNKA2019 #143	MP	LS	LL	LS	LS	LS	SS	SS	LL	LL	LL	LL	LS	0.516112	-0.205684	0.027592	-0.316219	-0.114328	0.310428	0.1901
MNKA2019 #144	MM	LL	LL	LS	LS	LS	LS	LS	LL	LL	LL	LL	LL	-0.054128	-0.031504	0.095502	0.11714	0.247565	-0.085632	0.167933
MNKA2019 #145	MP	LS	LS	LS	LS	LS	LS	LS	LS	LS	LS	LS	LS	0.423136	0.398848	-0.083174	0.0605874	0.112483	0.821984	0.928467
MNKA2019 #146	MM	LL	LL	LL	LL	LL	LL	LL	LL	LL	LL	LL	LL	0.277664	-0.011448	-0.655026	0.0028326	0.832317	0.266216	1.09253
MNKA2019 #147	MM	LL	LL	LS	LL	LS	LS	LS	LL	LL	LL	LL	LL	0.277536	0.313048	0.099726	-0.208203	0.0455493	0.590584	0.630133
MNKA2019 #148	MM	LL	LL	LS	LS	LS	LS	LS	LL	LL	LL	LL	LL	1.02938	0.306668	0.522916	0.317228	0.506589	1.33604	1.84863
MNKA2019 #149	MM	LL	LL	LL	LL	LL	LL	LS	LL	LL	LL	LL	LL	0.46688	0.66484	0.12783	0.353867	0.0796133	1.13172	1.20533
MNKA2019 #150	MP	LS	LS	LS	LS	LS	LS	LS	LS	LS	LS	LS	LS	-0.30904	-0.43522	-0.11714	-0.032086	-0.0225733	-0.74426	-0.760833
MNKA2019 #151	MM	LL	LL	LL	LL	LL	SS	SS	LL	LL	LL	LL	LL	0.466048	0.463564	0.321468	0.364813	0.833955	0.929612	1.76957
MNKA2019 #152	MM	LL	LL	LL	LL	LL	LL	LL	LL	LL	LL	LL	LL	0.547216	0.533788	0.414356	0.236884	0.506963	1.081	1.59397
MNKA2019 #153	MM	LL	LL	LS	LS	LS	SS	SS	LL	LL	LL	LL	LL	-0.075184	-0.006912	0.302206	0.283349	0.209229	-0.082096	0.133133
MNKA2019 #154	MP	LS	LL	LS	LS	LS	LS	LS	LL	LL	LL	LL	LS	0.453184	0.318412	0.137544	0.297226	0.448771	0.771596	1.21437
MNKA2019 #155	MM	LL	LL	LL	LL	LL	SS	SS	LL	LL	LL	LL	LL	-0.225744	-0.250492	-0.211004	-0.20398	-0.724131	-0.476236	-1.20637
MNKA2019 #156	MM	LL	LL	LL	LL	LL	LL	LS	LL	LL	LL	LL	LL	-0.961776	-0.922368	-0.384566	-0.442513	-0.707656	-1.88414	-2.5978
MNKA2019 #157	MM	LL	LL	LL	LL	LL	LL	LL	LL	LL	LL	LL	LL	-0.302496	-0.401328	-0.072586	-0.179411	0.421357	-0.703824	-0.276467
MNKA2019 #158	MP	LS	LL	LS	LS	LS	LS	LL	LL	LL	LL	LL	LL	0.001408	0.506544	-0.072522	0.122662	0.0727813	0.507952	0.586733
MNKA2019 #159	MM	LL	LL	LL	LL	LL	LS	LL	LL	LL	LL	LL	LL	-0.449152	-0.052536	0.077018	0.0280082	0.182755	-0.501688	-0.312933
MNKA2019 #160	MM	LL	LL	LS	LS	LS	LS	LL	LL	LL	LL	LL	LL	0.361328	0.716104	0.200198	-0.0644098	0.182301	1.07743	1.25373
MNKA2019 #161	MM	LL	LL	LL	LL	LL	LS	LL	LL	LL	LL	LL	LL	-0.490976	0.052032	-0.131766	0.0192066	0.240477	-0.438944	-0.204467
MNKA2019 #162	MP	LS	LL	LS	LS	LS	LS	LL	LL	LL	LL	LL	LS	0.194064	0.015752	-0.181126	-0.0178574	1.42072	0.209816	1.63653
MNKA2019 #163	MM	LL	LL	SS	LS	LS	LS	LL	LL	LL	LL	LL	LL	0.183936	0.195748	0.060876	-0.101568	0.190616	0.379684	0.5643
MNKA2019 #164	MM	LL	LL	LL	LL	LL	LL	LL	LL	LL	LL	LL	LL	0.769312	0.759416	-0.227458	-0.0809642	0.841539	1.52873	2.36427
MNKA2019 #165	MM	LL	LL	LL	LL	LL	LL	LS	LL	LL	LL	LL	LL	-0.120288	0.171116	0.046692	0.137571	0.380605	0.050828	0.437433
MNKA2019 #166	MM	LL	LL	LS	LS	LS	LS	LS	LL	LL	LL	LL	LL	0.590192	0.796756	0.723872	0.573953	1.20349	1.38695	2.59643
MNKA2019 #167	MM	LL	LL	LS	LS	LS	LS	LS	LL	LL	LL	LL	LL	0.37816	0.03688	-0.05069	-0.101481	0.167293	0.41504	0.588333
MNKA2019 #168	MP	LS	LL	LS	LS	LS	LS	LS	LL	LL	LL	LL	LS	0.314432	-0.297924	0.293712	0.197569	-0.157741	0.016508	-0.147233
MNKA2019 #169	MM	LL	LL	LS	LS	LS	LS	SS	LL	LL	LL	LL	LL	-0.123616	0.180512	-0.263506	-0.358719	0.257971	0.056896	0.320867
MNKA2019 #170	MM	LL	LL	LL	LL	LS	LS	LS	LL	LL	LL	LL	LL	-0.561936	-0.762248	-0.102126	-0.354757	0.071384	-1.32418	-1.2468
MNKA2019 #171	MP	LS	LS	LS	LS	LS	SS		LS	LS	LS	LS	LS	-0.74896	-0.92928	-0.42261	-0.507689	-0.78876	-1.67824	-2.461
MNKA2019 #172	MP	LS	LS	SS	SS	SS	SS		LS	LS	LS	LS	LS	-0.515088	-0.152284	0.250892	0.473951	0.101805	-0.667372	-0.571567
MNKA2019 #173	MP	LS	LL	LS	LS	SS	SS		LL	LL	LL	LL	LS	-1.08195	-1.34044	-0.826532	-0.831387	-1.14071	-2.42239	-3.5571
MNKA2019 #174	MM	LL	LL	LL	LL	LL	LL	LL	LL	LL	LL	LL	LL	0.054688	0.005084	-0.014292	-0.0138108	0.412461	0.059772	0.478233
MNKA2019 #175	MM	LL	LL	LL	LL	LL	LS	LL	LL	LL	LL	LL	LL	-0.434256	-0.720508	-0.574246	-0.376045	-0.374203	-1.15476	-1.52897
MNKA2019 #176	MP	LS	LS	LS	LS	LS	LS	LL	LL	LS	LS	LS	LS	-0.791488	-0.262984	0.031242	0.373866	0.276739	-1.05447	-0.771733
MNKA2019 #177	MP	LS	LL	SS	LS	LS	LS	LL	LL	LL	LL	LL	LS	0.121488	-0.022016	0.239258	-0.0356158	0.656595	0.099472	0.750067
MNKA2019 #178	MM	LL	LL	LS	LS	LS	LS	LL	LL	LL	LL	LL	LL	-0.127952	0.047064	-0.080282	-0.0309618	0.859955	-0.080888	0.773067
MNKA2019 #179	MP	SS	LL	SS	LS	LS	LS		LL	LL	LL	LL	LS	0.45272	0.15046	-0.05998	0.062398	0.774653	0.60318	1.38383
MNKA2019 #180	MM	LL	LL	SS	LS	LS	LS	LL	LL	LL	LL	LL	LL	-0.495344	-0.080792	0.071646	-0.151995	0.534936	-0.576136	-0.0472
MNKA2019 #181	MP	LS	LL	SS	LS	LS	LS	LL	LL	LL	LL	LL	SS	0.111188	0.148383	0.328797	0.088225	-0.00662133	0.259571	0.25895
MNKA2019 #182	MM	LL	LL	LL	LL	LL	LS	LL	LL	LL	LL	LL	LL	0.369904	0.509914	0.159526	0.37835	0.432181	0.879818	1.318
MNKA2019 #183	MM	LL	LL	SS	LS	LS	SS	LS	LL	LL	LL	LL	LL	-0.565172	0.165873	-0.353293	-0.073025	0.444944	-0.399299	0.051645
MNKA2019 #184	MM	LL	LL	LS	LS	LS	LS	LL	LL	LL	LL	LL	LL	0.397516	-0.012519	0.288779	0.127975	0.287245	0.384997	0.678242
MNKA2019 #185	PP	SS	LS	SS	SS	SS	SS	LS	LS	LS	LS	LS	SS	-1.09044	-1.00613	-0.181211	0.154225	-0.53154	-2.09657	-2.63411
MNKA2019 #186	PP	SS	SS	SS	SS	SS	SS	LS	SS	SS	SS	SS	SS	-0.220936	-0.285276	0.137316	0.2621	-0.0512467	-0.506212	-0.551459
MNKA2019 #187	PP	SS	LS	SS	SS	SS	SS	LS	LL	LS	LS	LS	LS	-0.165708	-0.128653	-0.181727	-0.106275	0.407372	-0.294361	0.107011
MNKA2019 #188	PP		LS	SS	SS	SS	SS		LL	LS		LL	SS	0.571776	0.445766	0.331594	0.48485	0.733383	1.01754	1.75692
MNKA2019 #189	MM	LL	LL	LL	LL	LL	LL	LL	LL	LL	LL	LL	LL	0.763688	0.866008	0.625672	0.2876	1.36953	1.6297	2.99322
MNKA2019 #190	MP	LS	LL	LS	LS	LS	SS	LS	LL	LL	LL	LL	LS	-0.855032	-0.822512	-0.265008	-0.2674	-0.815131	-1.67754	-2.49867
MNKA2019 #191	MP	LS	LL	LS	LS	LS	LS	LL	LL	LL	LL	LL	SS	-0.264388	-0.544283	-0.252897	-0.277525	-0.437016	-0.808671	-1.23969
MNKA2019 #192	MP	LS	LS	SS	SS	SS	SS	LS	LS	LS	LS	LS	SS	-0.092364	-0.323349	-0.595191	0.006725	0.531481	-0.415713	0.109768
MNKA2019 #193	MM	LL	LL	LL	LL	LL	LL	LL	LL	LL	LL	LL	LL	-0.112584	0.207756	0.515004	0.4711	0.768201	0.095172	0.869373
MNKA2019 #194	MP	LS	LL	SS	SS	SS	SS		LL	LL	LL	LL	LS	-1.03246	-0.673074	-0.328966	-0.10015	-0.491624	-1.70554	-2.20316
MNKA2019 #195	MM	LL	LL	LS	LS	LS	LS	LL	LL	LL	LL	LL	LL	0.300016	0.525106	0.375654	0.29735	0.801804	0.825122	1.62093
MNKA2019 #196	MM	LL	LL	LL	LL	LL	LS	LL	LL	LL	LL	LL	LL	-0.259944	-0.587504	-0.142336	-0.1114	-0.65348	-0.847448	-1.50693
MNKA2019 #197	MM	LL	LL	LS	LS	LS	LS	LL	LL	LL	LL	LL	LL	0.14062	-0.059555	0.218255	0.033475	0.00572267	0.081065	0.0807877
MNKA2019 #198	MP	LS	LS	LS	LS	LS	LS	LS	LS	LS	LS	LS	SS	-0.12328	0.27117	0.34103	0.25535	-0.030256	0.14789	0.111634
MNKA2019 #199	PP	SS	LS	SS	SS	SS	SS	LS	LS	LS	LS	LS	SS	-0.50666	-0.379035	-0.390065	-0.401525	-0.202531	-0.885695	-1.08223
MNKA2019 #200	MM	LL	LL	LL	LL	LL	LL	LL	LL	LL	LL	LL	LL	0.017068	0.687213	-0.088233	0.179475	1.15089	0.704281	1.86117
MNKA2019 #201	MP	LS	LL	LS	LS	LS	LS	LS	LL	LL	LL	LL	LS	-0.111316	0.486769	-0.180529	-0.281025	0.456443	0.375453	0.831896
MNKA2019 #202	MP	LL	LL	LL	LL	LL	SS	LS	LL	LL	LL	LL	LL	0.840648	1.01237	0.257912	0.2026	1.36552	1.85302	3.22454
MNKA2019 #203	MM	LL	LL	SS	SS	SS	LL	LS	LL	LL	LL	LL	LL	0.095868	0.190513	0.136467	-0.033025	0.580773	0.286381	0.873154
MNKA2019 #204	MP	LS	LS	SS	LS	LS	LS	LS	LS	LS	LS	LS	SS	-0.229456	-0.454346	-0.015814	-0.16915	-0.403155	-0.683802	-1.08096
MNKA2019 #205	MM	LL	LL	LL	LL	LL	LL	LL	LL	LL	LL	LL	LS	0.23094	0.367565	0.029335	-0.026525	1.01947	0.598505	1.62398
MNKA2019 #206	MM	LL	LL	SS	LS	LS	SS	SS	LL	LL	LL	LL	LS	0.917772	0.552277	0.118143	-0.397525	0.494293	1.47005	1.97034
MNKA2019 #207	MP	LS	LL	SS	LS	LS	LS	LL	LL	LL	LL	LL	SS	0.080944	-0.010946	-0.128214	-0.13415	0.319059	0.069998	0.383057
MNKA2019 #208	MM	LL	LL	LL	LL	LL	LS	LL	LL	LL	LL	LL	LS	-0.575352	-0.534132	-0.358588	-0.3049	0.119175	-1.10948	-0.996309
MNKA2019 #209	MM	LS	LL	LS	LS	LS	LS	LL	LL	LL	LL	LL	SS	-0.44786	-0.725735	-0.445365	-0.194025	0.195163	-1.17359	-0.972432
MNKA2019 #210	MM	LS	LL	LS	LS	LS	LS	LL	LL	LL	LL	LL	SS	0.023132	-0.722463	-0.267517	0.184975	-0.206807	-0.699331	-0.900138
MNKA2019 #211	MP	LS	LL	SS	SS	SS	SS	SS	LL	LL	LL	LL	LL	-0.432464	-0.480074	-0.388966	-0.13515	-0.239543	-0.912538	-1.14608
MNKA2019 #212	MM	LS	LL	SS	LS	LS	LS	LL	LL	LL	LL	LL	SS	0.101184	0.341394	0.018846	0.02335	0.336621	0.442578	0.785199
MNKA2019 #213	MM	LL	LL		LL	LL	LS		LL	LL	LL	LL	LS	-0.904832	-0.777562	-0.019958	-0.32115	0.021196	-1.68239	-1.6552
MNKA2019 #214	MM	LL	LL	LL	LL	LL	LS	LL	LL	LL	LL	LL	LS	0.13706	0.343235	-0.148135	-0.160275	0.741943	0.480295	1.22824
MNKA2019 #215	MM	LL	LL	LL	LL	LL	LS	LL	LL	LL	LL	LL	LS	-0.252116	-0.729531	-0.215729	-0.203525	-0.159895	-0.981647	-1.13554
MNKA2019 #216	MM	LL	LL	LL	LL	LL	LS	LL	LL	LL	LL	LL	LS	0.0028	0.03945	-0.15845	0.07035	-0.25278	0.04225	-0.21653
MNKA2019 #217	MM	LL	LL	LL	LL	LL	LS	LS	LL	LL	LL	LL	LS	0.424468	0.078863	-0.043883	-0.191775	0.722111	0.503331	1.21944
MNKA2019 #218	MP	LS	LL	LS	LS	LS	LS	LS	LL	LL	LL	LL	LS	-0.400024	-0.332284	-0.526356	-0.4239	0.00516667	-0.732308	-0.733141
MNKA2019 #219	MM	LS	LL	SS	SS	SS	SS	SS	LL	LL	LL	LL	SS	0.606684	0.610769	0.078971	-0.411025	1.38554	1.21745	2.59699
MNKA2019 #220	PP	LS	LS		LS	LS	LS		LS	LS	LS	LS	SS	-0.61214	-0.610465	-0.042935	-0.507775	-0.069176	-1.2226	-1.29178
MNKA2019 #221	MM	LS	LS		LS	LS	SS	SS		LS	LS	LS	SS	-0.836756	-0.681771	-0.413889	-0.273525	-0.460885	-1.51853	-1.97341
MNKA2019 #222	MP	LS	LL	LS	LS	LS	SS	LS	LL	LL	LL	LL	LS	-0.329056	-0.565446	-0.060714	0.12835	0.152428	-0.894502	-0.736074
MNKA2019 #223	MP	LL	LS	LS	LS	LS	SS	LS	LS	LS	LS	LS	LS	-0.236504	-0.159464	0.038024	0.0836	0.00536533	-0.395968	-0.396603
MNKA2019 #224	MP	LL	LL	LS	LS	LS	LS	LL	LL	LL	LL	LL	LS	0.649412	0.525267	0.040553	-0.076275	0.362448	1.17468	1.54313
MNKA2019 #225	MP	LS	LL	SS	LS	LS	LS	LL	LL	LL	LL	LL	LS	0.303168	0.472438	-0.072958	-0.10115	0.693827	0.775606	1.46343
MNKA2019 #226	PP	LL	LL	LS	SS	SS	SS	LS	LL	LL	LL	LL	SS	-0.806452	-0.561107	-0.050113	0.069475	-0.19084	-1.36756	-1.5644
MNKA2019 #227	MP	LS	LL	LS	LS	LS	LS	LL	LL	LL	LL	LL	LS	0.747032	0.531312	0.352208	0.2906	1.02675	1.27834	2.29909
MNKA2019 #228	MP	LL	LL	LS	LS	LS	SS	SS	LL	LL	LL	LL	LL	0.230304	-0.286686	-0.182874	0.11335	0.0875853	-0.056382	0.0252033
MNKA2019 #229	MP	LS	LL		LS	LS	LS	LL	LL	LL	LL	LL	SS	0.03912	0.39457	0.30163	0.25035	0.216364	0.43369	0.644054
MNKA2019 #230	MP	LL	LL	LL	LL	LL	LS	LS	LL	LL	LL	LL	LL	-0.35848	-0.17653	-0.03027	-0.11215	0.671517	-0.53501	0.142507
MNKA2019 #231	MP	LS	LL	LS	LS	LS	SS	SS	LL	LL	LL	LL	LS	0.077244	0.181729	0.049611	-0.271025	0.444049	0.258973	0.697022
MNKA2019 #232	MM	LL	LL	SS	LS	LS	LS	LS	LL	LL	LL	LL	LL	-0.215284	-0.164819	0.083079	0.235475	0.457311	-0.380103	0.0832077
MNKA2019 #233	MP	LL	LL	LS	LS	LS	LS	LS	LL	LL	LL	LL	LL	-0.361192	-0.395572	0.350452	-0.1449	-0.0229907	-0.756764	-0.785755
MNKA2019 #234	MP	LS	LL	SS	LS	LS	LS	LS	LL	LL	LL	LL	LL	-0.159692	-0.184197	-0.405423	0.030725	0.439385	-0.343889	0.101496
MNKA2019 #235	PP	LL	LS	SS	LS	LS	LS	LS		LS	LS	LS	LS	-0.6418	-0.0124	-0.1446	0.0466	-0.235033	-0.6542	-0.883233
MNKA2019 #236	MM	LL	LL	SS	SS	SS	SS	SS	LL	LL	LL	LL	LL	0.328308	0.175803	0.321577	0.130725	0.654499	0.504111	1.15261
MNKA2019 #237	MP	LS	LS	SS	LS	LS	LS	LS		LS	LS	LS	LS	-0.246676	-0.036991	0.210131	0.318975	0.108904	-0.283667	-0.168763
MNKA2019 #238	PP	SS	LL	SS	SS	SS	SS	LS	LL	LL	LL	LL	SS	0.075888	-0.110042	-0.151278	0.20885	0.543207	-0.034154	0.503053
MNKA2019 #239	MP	LL	LL	SS	LS	LS	LS	LS	LL	LL	LL	LL	LL	0.42444	0.45794	-0.02854	0.2741	1.38033	0.88238	2.26871
MNKA2019 #240	PP	LL	LL		LL	LL	LL	LL	LL	LL	LL	LL	LL	0.469636	0.558651	-0.177191	0.016725	0.995548	1.02829	2.01783
MNKA2019 #241	PP	LS	LS		LS	LS	SS	SS		LS	LS	LS	LL	-0.65574	-0.770565	-0.108835	-0.205275	-1.66624	-1.4263	-3.09254
MNKA2019 #242	PP	LL	LL		LS	LS	LS	LL		LL	LL	LL	LL	0.451948	0.558793	-0.043013	-0.018025	0.705101	1.01074	1.72184
MNKA2019 #243	MP	LS	LS	LS	LS	LS	LS	LS		LS	LS	LS	LS	-0.351532	-0.352137	-0.172883	0.173225	0.0356693	-0.703669	-0.674
MNKA2019 #244	MP	LL	LL	SS	SS	SS	SS	SS	LL	LL	LL	LL	LS	0.117536	0.652426	-0.131466	-0.03765	0.139511	0.769962	0.915473
MNKA2019 #245	MP	SS	LL	SS	LS	LS	LS	LL		LL	LL	LL	LS	0.029564	0.027849	0.148691	0.293975	0.81488	0.057413	0.866293
MNKA2019 #246	MM	LL	LL	LL	LL	LL	LS	LL	LL	LL	LL	LL	LL	0.225324	0.357509	0.385631	0.166475	1.06382	0.582833	1.65265
MNKA2019 #247	MM	LS	LL	SS	SS	SS	SS	LL	LL	LL	LL	LL	LS	-0.7545	-0.774975	-0.256525	-0.289025	-0.527008	-1.52947	-2.05048
MNKA2019 #248	MP	LS	LL	LS	LS	LS	SS	LL	LL	LL	LL	LL	LS	-0.671252	-0.892407	-0.463813	-0.338025	-0.445319	-1.56366	-2.00298
MNKA2019 #249	MP	LL	LL	LL	LL	LL	LL	LL	LL	LL	LL	LL	LL	0.780936	0.760576	0.479384	0.0686	1.02623	1.54151	2.57374
MNKA2019 #250	PP	LL	LL	LS	LS	LS	LS	LS		LL	LL	LL	LL	0.28638	-0.075395	-0.052305	-0.136525	0.357743	0.210985	0.562728
MNKA2019 #251	MP	LL	LL	LS	LS	LS	LS	LL	LL	LL	LL	LL	LL	0.215244	-0.131271	-0.110889	-0.186025	0.398511	0.083973	0.482484
MNKA2019 #252	MP	LL	LL	LL	LL	LL	LS	LS	LL	LL	LL	LL	LL	-0.023288	-0.402808	-0.318872	-0.2644	-0.745801	-0.426096	-1.1779
MNKA2019 #253	MP	LS	LS		SS	SS	SS	SS	LL	LS	LS	LS	SS	-0.536252	-0.528657	-0.352563	-0.261775	-0.0760293	-1.06491	-1.13494
MNKA2019 #254	MP	LL	LL		LS	LS	SS	LS		LL	LL	LL	LS	0.554272	-0.443598	-0.121482	-0.00065	0.57184	0.110674	0.676514
MNKA2019 #255	MP	LS	LL	LS	LS	LS	LS	LL	LL	LL	LL	LL	SS	0.76514	1.17051	0.570385	0.469725	0.994105	1.93565	2.92376
MNKA2019 #256	MP	LL	LL		LL	LL	LS	LL	LL	LL	LL	LL	LL	0.757696	0.711986	0.406574	0.17735	0.830368	1.46968	2.30605
MNKA2019 #257	MM	LL	LL	LL	LL	LL	LS	LL	LL	LL	LL	LL	LS	0.092052	-0.049993	-0.186787	-0.338775	-0.219209	0.042059	-0.18315
MNKA2019 #258	MP	LL	LL		LL	LL	LS		LL	LL	LL	LL	LL	0.34288	0.52973	0.57307	0.16535	0.737744	0.87261	1.61635
MNKA2019 #259	PP	LL		SS	SS	SS	SS			LS	LS	LS	LL	-0.404276	-0.098562	0.060731	0.013975	0.449152	-0.502838	-0.188624
MNKA2019 #260	MP	LS	LL	LS	LS	LS	LS	LL	LL	LL	LL	LL	LL	-0.073568	-0.577038	-0.220442	-0.66065	-0.2557	-0.650606	-0.912306
MNKA2019 #261	MP	LL	LL		LL	LL	LL	LL		LL	LL	LL	LL	0.152016	0.301106	0.256154	0.37735	0.772001	0.453122	1.22512
MNKA2019 #262	MP	LL	LS	LS	LS	LS	LS	LL	LL	LS	LS	LS	LS	0.079616	-0.173794	0.000554	0.24985	0.471889	-0.094178	0.371711
MNKA2019 #263	MP	LS	LS		LS	LS	SS	SS	LS	LS	LS	LS	SS	-0.033152	0.252818	0.114462	-0.09865	-0.593921	0.219666	-0.368255
MNKA2019 #264	MP	LL	LL	LL	LL	LL	LL	LL		LL	LL	LL	LL	0.949808	0.627178	0.485702	0.25635	0.6927	1.57699	2.27569
MNKA2019 #265	MP	LL	LL	SS	LS	LS	LS	LL	LL	LL	LL	LL	LS	-0.063076	0.047609	0.248531	0.193975	0.393387	-0.015467	0.37192
MNKA2019 #266	MP	LL	LL	LS	LS	LS	SS	SS	LL	LL	LL	LL	SS	-0.114984	0.274356	-0.045596	0.0761	0.536545	0.159372	0.701917
MNKA2019 #267	MP	LL	LL	LL	LL	LL	LL	LL	LL	LL	LL	LL	LL	-0.109188	-0.112583	-0.479097	-0.440025	0.399756	-0.221771	0.177985
MNKA2019 #268	MM	LS	LL	SS	SS	SS	SS	SS	LL	LL	LL	LL	LS	0.317332	0.320487	-0.096467	0.141225	0.749008	0.637819	1.38083
MNKA2019 #269	MP	LL	LL	LL	LL	LL	LS	LS	LL	LL	LL	LL	LL	0.91756	0.64186	0.26074	-0.0259	0.534653	1.55942	2.10007
MNKA2019 #270	MP	LL	LL	LL	LL	LL	LS	LS	LL	LL	LL	LL	LL	0.267964	0.402249	0.468291	0.433975	0.733287	0.670213	1.3975
MNKA|X|X#01	MM		LL	SS		SS	SS			LL				0.0455109	0.348493	0.004456	-0.212024	0.621317	0.394004	1.01532
MNKA|X|X#02	MM	LL	LL	LS	LS	LS	LS	LL	LL	LL	LL	LL	LL	0.0552284	-0.666576	-0.084	-0.185516	-0.0561342	-0.611348	-0.661482
MNKA|X|X#03	MP	LS	LS	LS	LS	LS	SS	SS	LS	SS	LS	LS	LS	-0.130366	-0.346625	0.307688	-0.266852	-1.88682	-0.47699	-2.36981
MNKA|X|X#04	MM	LL	LL	LL	LL	LL	LL	LL	LL	LL	LL	LL	LL	0.600372	0.200471	0.465328	-0.090412	0.418336	0.800843	1.21318
MNKA|X|X#05	MM	LL	LL	LL	LL	LL	LL	LL	LL	LL	LL	LL	LL	0.330139	0.441281	-0.248448	-0.068108	0.929237	0.77142	1.69466
MNKA|X|X#06	PP	SS	LL	SS	SS	SS	SS	SS	LL	LL	LL	LL	SS	-0.556437	-0.803017	-0.0426	-0.3721	-0.702347	-1.35945	-2.0678
MNKA|X|X#07	MM	LS	LS	LS	LS	LS	SS	SS	LS	LS	SS	LS	LS	-0.558497	-0.182555	-0.001824	-0.097404	-1.36823	-0.741053	-2.11528
MNKA|X|X#08	MM	LL	LL	LL	LL	LL	LL	LL	LL	LL	LL	LL	LL	-0.117779	-0.0981674	0.225688	0.004148	0.0471224	-0.215946	-0.162824
MNKA|X|2006#09	MM	LL	LL	LL	LL	LL	LL	LL	LL	LL	LL	LL	LL	0.46607	0.127998	0.52532	0.43522	-0.687673	0.594069	-0.087604
MNKA|X|2006#10														0.0742837	-0.00701941	0	0	0.213564	0.0672643	0.280828
MNKA|X|2006#11	MM	LL	LL	LL	LL	LL	LL	LL	LL	LL	LL	LL	LL	0.0404649	-0.110014	0.042584	-0.124636	1.40098	-0.0695489	1.33743
MNKA|X|2006#12	MM	LS	LL	LS	LS	LS	LS	LS	LL	LL	LL	LL	LS	0.259241	0.207693	0.151208	-0.044932	0.713381	0.466934	1.17432
MNKA|X|2006#13	MM	LS	LS	LS	LS	LS	LS	LS	LS	LS	LS	LS	LS	-0.198846	0.132812	-0.125096	-0.017916	0.734359	-0.0660332	0.674326
MNKA|X|2006#14	MM	LL	LL	LL	LL	LL	LL	LL	LL	LL	LL	LL	LL	0.690243	0.612956	0.318656	0.254676	2.20193	1.3032	3.49913
MNKA|X|2006#15	MM	LS	LL	LS	LS	LS	LS	LS	LL	LL	LL	LL	LS	0.220131	0.320733	0.381272	0.274012	0.0726793	0.540864	0.607543
MNKA|X|2006#16	MM	LL	LL	LS	LS	LS	SS	SS	LL	LL	LL	LL	LL	-0.604202	-0.360717	-0.124768	-0.235828	-0.599224	-0.964919	-1.55814
MNKA|X|2006#17	MP		LS	LS	LS	LS	SS	SS	LS	SS	LS	LS	LS	-0.613373	-0.338216	-0.165928	-0.247188	-1.21861	-0.951589	-2.1762
MNKA|X|2006#18	MP	LS	LS	LS	LS	LS	LS	LS	LS	LS	LS	LS	LS	-0.275943	-0.223075	0.210144	0.058124	-0.130089	-0.499017	-0.623107
MNKA|X|2006#19	MM	LL	LL	LL	LL	LL	LL	LL	LL	LL	LL	LL	LL	0.128027	0.540058	0.546168	-0.003772	0.141491	0.668085	0.815576
MNKA|X|2006#20	MM	LL	LL	LL	LL	LL	LS	LS	LL	LL	LL	LL	LL	-0.0165681	0.0320526	0.219888	0.032348	-0.845271	0.0154844	-0.823786
MNKA 21	MP	LS	LS	LS	LS	LS	LS	LS	LS	SS	LS	LS	LS	-0.473325	-0.651434	-0.362707	-0.47734	-0.32505	-1.12476	-1.44381
MNKA 22	MM	LL	LL	LS	LS	LS	LS	LS	LL	LL	LL	LL	LL	0.271159	-0.116459	-0.158053	-0.16162	0.203444	0.1547	0.364144
MNKA 23	MM	LL	LL	LS	LS	LS	SS	SS	LL	LL	LL	LL	LL	-0.334289	-0.237437	-0.253768	-0.237828	-0.209064	-0.571726	-0.78679
MNKA 24	MP	LS	LL	LS	LS	LS	LS	LS	LL	LL	LL	LL	LS	0.272322	0.122357	0.250205	-0.355388	0.424615	0.394678	0.825293
MNKA 25	MM	LL	LL	LL	LL	LL	LS	LS	LL	LL	LL	LL	LL	0.0497546	0.0908494	-0.252485	-0.00649183	-0.154423	0.140604	-0.0198189
MNKA 26	MP	LS	LL	LS	LS	LS	LS	LS	LL	LL	LL	LL	LS	0.0228916	0.051778	-0.0046	0.0059	-0.0239048	0.0746695	0.0447647
MNKA 27	MM	LL	LL	LS	LS	LS	SS	SS	LL	LL	LL	LL	LL	-0.231921	-0.165008	0.00150919	-0.284404	-0.39454	-0.396929	-0.785469
MNKA 28	MM	LL	LL	LS	LS	LS	LS	LS	LL	LL	LL	LL	LL	-0.6496	0.142071	-0.423979	-0.158852	0.267674	-0.507529	-0.233855
MNKA 29	MM		LL	LS	LS	LS	LS	LS	LL	LL	LL	LL	LL	-0.344534	-0.439227	-0.122445	-0.156652	-0.318202	-0.783761	-1.09596
MNKA 30	MM	LL	LL	LS	LS	LS	SS	SS	LL	LL	LL	LL	LL	0.457435	0.00867404	0.12872	-0.29338	-0.101441	0.466109	0.370668
MNKA 31	MM	LL	LL	LS	LS	LS	LS	LS	LL	LL	LL	LL	LL	-0.282835	-0.24112	0.110432	-0.066628	-0.020695	-0.523955	-0.53865
MNKA 32	MM	LL	LL	LS	LS	LS	LS	LS	LL	LL	LL	LL	LL	0.302614	0.121614	-0.125115	-0.308108	-0.22099	0.424227	0.197237
MNKA 33	MM	LL	LL	LL	LL	LL	LL	LL	LL	LL	LL	LL	LL	0.234649	0.273413	0.058704	0.011884	0.331465	0.508062	0.845527
MNKA 34	MM	LL	LL	LL	LL	LL	LS	LS	LL	LL	LL	LL	LL	0.0879208	0.206042	-0.348387	-0.41862	-0.396372	0.293963	-0.0964091
MNKA 35	MP	LS	LL	LS	LL	LS	LS	LS	LL	LL	LL	LL	LS	-0.288507	-0.289191	-0.301093	-0.60146	-0.455757	-0.577699	-1.02746
MNKA 36	MM	LL	LL	LL	LL	LS	LS	LS	LL	LL	LL	LL	LL	-0.215451	-0.0680087	-0.0947652	-0.126372	0.0785395	-0.28346	-0.21092
MNKA 37	MM	LL	LL	LL	LL	LS	LL	LL	LL	LL	LL	LL	LL	0.409833	0.532564	0.303331	-0.0899558	0.540842	0.942397	1.47724
MNKA 38	MM	LS	LL	LS	LS	LS	LS	LS	LL	LL	LL	LL	LS	0.0128344	-0.331357	-0.0427868	0.0689798	-0.466237	-0.318522	-0.778759
MNKA 39	MM	LL	LL	LL	LL	LL	LS	LS	LL	LL	LL	LL	LL	0.286936	0.0592137	-0.0603388	-0.0464122	0.115175	0.34615	0.467325
MNKA 40	MP	LS	LS	LS	LS	LS	LS	LS	LS	LS	LS	LS	LS	0.0896362	0.224273	-0.00760281	-0.0295562	-0.132121	0.313909	0.175788
MNKA 41	MM	LL	LL	LL	LL	LL	LL	LL	LL	LL	LL	LL	LL	0.03785	-0.214674	0.110739	-0.424188	-0.0863227	-0.176824	-0.257147
MNKA 42	MM	LL	LL	LL	LL	LL	LL	LL	LL	LL	LL	LL	LL	-0.0570489	0.00769946	-0.265933	-0.3891	-0.472189	-0.0493495	-0.515539
MNKA 43	MP	LS	LL	SS	SS	SS	SS	SS	LL	LL	LL	LL	LS	-0.343462	-0.0826763	-0.168949	-0.219836	-0.274751	-0.426138	-0.706889
MNKA 44	MP	LS	LL	SS	SS	SS	SS	SS	LL	LL	LL	LL	LS	0.0289085	-0.31546	0.012808	0.261668	-0.259473	-0.286552	-0.540025
MNKA 45	MM		LS	LS	LS	LS	LS	LS	LS	SS	LS	LS	LS	-0.188727	-0.537338	-0.130659	-0.334132	-0.643712	-0.726066	-1.37578
MNKA 46	MP	LS	LS	LS	LL	LL	LS	LS	LS	SS	LS	LS	LS	-0.501453	-0.746529	-0.261029	-0.372516	-0.399364	-1.24798	-1.64135
MNKA 47	MM	LL	LL	LL	LL	LL	LL	LL	LL	LL	LL	LL	LL	0.233199	0.423403	-0.120752	0.139908	0.100836	0.656602	0.751439
MNKA 48	MP	LS	LS	LS	LS	LS	LS	LS	LS	SS	LS	LS	LS	0.0203523	-0.871545	0.12904	-0.12866	0.0257897	-0.851192	-0.819402
MNKA 49	MM	LL	LL	SS	SS	SS	SS	SS	LL	LL	LL	LL	LL	-0.335502	-0.0822939	-0.0889892	0.0363242	-0.0243069	-0.417796	-0.436103
MNKA 50	MM	LL	LL	LL	LL	LS	LS	LS	LL	LL	LL	LL	LL	0.239165	0.0998796	0.108432	0.258372	0.244262	0.339045	0.577307
MNKA 51	MP	LS	LL	LS	LS	LS	LS	LS	LL	LL	LL	LL	LS	0.14276	-0.157498	-0.00564281	-0.0113962	0.320761	-0.0147374	0.312023
MNKA 52	MP	LS	LS	LS	LS	LS	SS	SS	LS	LS	LS	LS	LS	-0.244217	-0.426839	0.0518692	0.107156	-0.183094	-0.671056	-0.848149
MNKA 53	MM	LL	LL	LL	LL	LS	LS	LS	LL	LL	LL	LL	LL	-0.177195	-0.155062	-0.233381	0.0612922	-0.445155	-0.332257	-0.771412
MNKA 54	MM	LL	LL	LL	LL	LL	LL	LL	LL	LL	LL	LL	LL	0.22134	0.565953	0.388235	0.00662817	0.22328	0.787293	1.00457
MNKA 55	MM	LL	LL	LL	LL	LL	LL	LL	LL	LL	LL	LL	LL	-0.346328	0.353583	-0.188307	-0.14494	0.152973	0.00725524	0.166228
MNKA 56	MM	LL	LL	LS	LL	LS	LS	LS	LL	LL	LL	LL	LL	-0.177657	-0.317819	-0.106904	-0.133084	-0.0860909	-0.495476	-0.575567
MNKA 57	MM	LL	LL	LL	LL	LL	LL	LL	LL	LL	LL	LL	LL	0.110812	0.253181	0.186821	-0.115052	0.596613	0.363993	0.954606
MNKA 58	MM	LL	LL	LL	LL	LL	LS	LS	LL	LL	LL	LL	LL	0.313	-0.0788021	0.0718108	-0.149876	-0.335497	0.234198	-0.1073
MNKA 59	MM	LL	LL	LL	LL	LL	LL	LL	LL	LL	LL	LL	LL	0.301961	0.42517	0.127131	-0.250156	0.720471	0.727132	1.4416
MNKA 60	MM	LL	LL	LL	LL	LL	LS	LS	LL	LL	LL	LL	LL	0.428333	0.497151	0.0924132	0.32518	0.610878	0.925484	1.53036
MNKA 61	PP	SS	LL	SS	SS	SS	SS	SS	LL	LL	LL	LL	SS	0.413081	0.326826	0.144131	0.186844	0.563654	0.739907	1.29756
MNKA 62	MM	LL	LL	LL	LL	LS	LS	LS	LL	LL	LL	LL	LL	-0.26474	-0.373793	-0.129323	0.0593238	-0.482058	-0.638533	-1.11459
MNKA 63	MP	LS	LL	LS	LS	LS	LS	LS	LL	LL	LL	LL	LS	-0.0279258	0.0705356	-0.214213	-0.21498	-0.0953376	0.0426098	-0.0467278
MNKA 64	MM	LL	LL	LL	LL	LS	LS	LS	LL	LL	LL	LL	LL	0.390002	0.534426	0.064672	-0.184588	0.596239	0.924428	1.51467
MNKA 65	MP	LS	LL	SS	SS	SS	SS	SS	LL	LL	LL	LL	LS	-0.126134	0.0119387	-0.156832	-0.069772	-0.168367	-0.114196	-0.288562
LMCK2019 #1	MP		LL	LS	LS	LS	LS	SS	LL	LL	LL	LS	LL	0.002892	-0.049563	0.021638	0.019515	0.269075	-0.046671	0.222404
LMCK2019 #2	MP	SS	LS	LS	LS	LS	LS	LS	LL	LL	LL	LL	LL	0.232936	-0.072304	0.094304	-0.05768	0.00913067	0.160632	0.169763
LMCK2019 #3	MM		LL	LL	LL	LL	LL	LS	LL	LL	LL	LL	LL	0.239712	-0.026918	0.039868	0.28679	0.371088	0.212794	0.583882
LMCK2019 #4	MM	SS	LS	LS	LS	LS	LS	SS	LL	LL	LL	LL	LS	0.138404	-0.254981	0.109706	0.218405	0.136696	-0.116577	0.020119
LMCK2019 #5	MM	LL	LL	LL	LL	LL	LL	SS	LL	LL	LL	LL	LS	-0.44622	0.133755	-0.18183	-0.268875	-0.16828	-0.312465	-0.480745
LMCK2019 #6	MM	LL	LL	LL	LL	LL	LL	LL	LL	LL	LL	LL	LL	0.376296	0.388156	0.518344	0.16402	0.0464373	0.764452	0.810889
LMCK2019 #7	MM	SS	LS	LS	SS	SS	SS	SS	LL	LL	LL	LL	LS	0.257453	0.434384	-0.144784	-0.19992	0.0805227	0.434384	0.514907
LMCK2019 #8	MP	LL	LL	LL	LL	LL	LL	LL	LL	LL	LL	LL	LL	0.235232	0.318302	0.166148	0.30869	0.426901	0.553534	0.980435
LMCK2019 #9	MM		LS	LS	LS	LS	LS	LS	LL	LL	LL	LL	LL	0.030636	-0.086979	-0.109146	-0.021805	-0.594403	-0.056343	-0.650746
LMCK2019 #10	MP	LL	LL	LL	LL	LL	LL	LS	LL	LL	LL	LL	LL	0.253828	-0.344917	-0.287558	-0.158315	0.0342053	-0.091089	-0.0568837
LMCK2019 #11	MM	LL	LL	LL	LL	LL	LL	LL	LL	LL	LL	LL	LL	0.123628	0.334133	-0.062858	-0.038565	0.169405	0.457761	0.627166
LMCK2019 #12	MM	SS	LL	LS	LS	LS	LS	LS	LL	LL	LL	LL	LL	-0.140144	0.119566	-0.022316	-0.10403	-0.464789	-0.020578	-0.485367
LMCK2019 #13	MP	LL	LL	LL	LL	LL	LL	LL	LL	LL	LL	LL	LL	-0.027712	0.396018	0.389132	0.34851	0.635579	0.368306	1.00388
LMCK2019 #14	MM	SS	LS	SS	SS	SS	SS	SS	LL	LL	LL	LL	LL	0.21462	0.043245	-0.08457	0.074675	0.675213	0.257865	0.933078
LMCK2019 #15	MP	LL	LL	LL	LL	LL	LL	LL	LL	LL	LL	LL	LL	0.480872	-0.001908	-0.074392	0.06074	0.252261	0.478964	0.731225
LMCK2019 #16	MM	LL	LL	LL	LL	LL	LL	LS	LL	LL	LL	LL	LS	0.13032	-0.06843	0.06398	-0.00445	0.01368	0.06189	0.07557
LMCK2019 #17	MM	SS	LS	LS	LS	LS	LS	SS	LL	LS	LS	LS	LS	0.133808	0.289738	0.194412	0.15791	-0.0679413	0.423546	0.355605
LMCK2019 #18	MP	SS	LS	LS	LS	LS	LS	LS	LL	LL	LL	LL	LS	0.627904	0.626394	0.478956	0.12903	0.326363	1.2543	1.58066
LMCK2019 #19	MP	LL	LL	LL	LS	LS	LS	SS	LL	LL	LL	LL	LS	0.380372	0.269467	0.034858	0.201365	-0.0547387	0.649839	0.5951
LMCK2019 #20	MM	SS	LL	LS	LS	LS	LS	LS	LL	LL	LL	LL	LL	-0.245744	-0.549534	-0.255716	-0.23853	-0.815856	-0.795278	-1.61113
LMCK2019 #21	MP	LL	LS	LS	LS	LS	LS	LS	LL	LL	LL	LL	LL	0.451748	0.254203	0.157322	0.124085	0.524285	0.705951	1.23024
LMCK2019 #22	MM	SS	LS	SS	SS	SS	SS	SS	LL	LL	LL	LS	LL	0.026264	-0.151896	-0.189504	-0.26052	-0.436331	-0.125632	-0.561963
LMCK2019 #23	MP	SS	SS	SS	SS	SS	SS	SS	LS	LS	LS	LS	LL	-0.938816	-0.597026	-0.394124	-0.16187	-1.00492	-1.53584	-2.54076
LMCK2019 #24	MP	SS	LS	LS	LS	LS	LS	SS	LL	LL	LL	LL	LL	0.315068	-0.036027	0.025302	0.058235	0.633965	0.279041	0.913006
LMCK2019 #25	MM	SS	LS	SS	SS	SS	SS	SS	LS	LS	LS	LS	LL	-0.195644	-0.250309	0.059434	-0.102155	-0.561789	-0.445953	-1.00774
LMCK2019 #26	PP	LL	LL	LL	LL	LL	LL	LS	LL	LL	LL	LL	LL	0.679696	0.391806	0.213444	0.11077	0.0413707	1.0715	1.11287
LMCK2019 #27	MM	SS	LL	SS	LS	LS	LS	LS	LL	LL	LL	LL	LL	-1.14174	-0.838034	-0.074716	-0.20603	-0.776523	-1.97978	-2.7563
LMCK2019 #28	MP	SS	LS	SS	SS	SS	SS	SS	LL	LS	LS	LL	LL	-0.762936	-0.865596	-0.303304	-0.18202	-1.2738	-1.62853	-2.90233
LMCK2019 #29	PP	SS	LS	SS	LS	LS	LS	SS	LL	LL	LL	LL	LL	0.470624	0.505814	0.036036	0.38993	0.004976	0.976438	0.981414
LMCK2019 #30	MM	LL	LL	LL	LL	LL	LL	LS	LL	LL	LL	LL	LL	0.191672	-0.103108	-0.093192	0.44674	0.414795	0.088564	0.503359
LMCK2019 #31	MM	LL	LL	LS	LS	LS	LS	LS	LL	LL	LL	LL	LL	-0.197008	0.099662	-0.013212	-0.00411	0.186475	-0.097346	0.0891287
LMCK2019 #32	MM	SS	LL	SS	SS	SS	SS	SS	LL	LL	LL	LL	SS	-0.027756	0.028759	-0.183534	-0.204295	0.0255227	0.001003	0.0265257
LMCK2019 #33	PP	SS	LL	SS	SS	SS	SS	SS	LL	LL	LL	LL	SS	0.25344	0.18039	0.38666	0.39945	0.391893	0.43383	0.825723
LMCK2019 #34	PP	SS	LL	LS	LS	LS	LS	LS	LL	LL	LL	LL	LS	-0.372044	0.251791	0.074834	-0.112655	0.151277	-0.120253	0.0310243
LMCK2019 #35	MP	LL	LL	LL	LL	LL	LL	LL	LL	LL	LL	LL	LL	0.062812	0.536557	-0.115482	0.276915	0.727155	0.599369	1.32652
LMCK2019 #36	MM	SS	LS	LS	SS	SS	SS	SS	LL	LL	LL	LL	SS	0.099356	0.190941	0.316934	0.046595	0.744877	0.290297	1.03517
LMCK2019 #37	MP	LL	LL	LL	LL	LL	LL	LS	LL	LL	LL	LL	LS	0.259492	-0.053213	0.146538	0.252765	0.254141	0.206279	0.46042
LMCK2019 #38	MM	LL	LL	LL	LL	LL	LL	SS	LL	LL	LL	LL	SS	-0.469984	-0.452674	-0.178076	-0.97883	-0.144283	-0.922658	-1.06694
LMCK2019 #39	MM	LL	LL	LL	LL	LL	LL	LS	LL	LL	LL	LL	LS	0.293276	0.288561	0.050814	0.016495	0.202291	0.581837	0.784128
LMCK2019 #40	MM	LL	LL	LL	SS	SS	SS	SS	LL	LL	LL	LL	LL	-0.038816	-0.267026	-0.274124	0.12813	0.058416	-0.305842	-0.247426
LMCK2019 #41	MM	LL	LL	LS	LS	LS	LS	LS	LL	LL	LL	LL	LS	0.7713	0.313475	0.12745	0.070525	0.705533	1.08478	1.79031
LMCK2019 #42	MM	LL	LL	LS	LS	LS	LS	LS	LL	LL	LL	LL	LL	-0.426216	-0.512176	-0.280224	-0.60112	-0.792517	-0.938392	-1.73091
LMCK2019 #43	MP	SS	LL	SS	SS	SS	SS	SS	LL	LL	LL	LL	SS	-0.069984	-0.1188	-0.068076	-0.25883	-0.167616	-0.069984	-0.2376
LMCK2019 #44	PP	SS	SS	SS	SS	SS	SS	SS	SS	SS	LS	SS	SS	-0.635188	-0.356443	0.332518	0.391915	-0.774845	-0.991631	-1.76648
LMCK2019 #45	PP	LL	LL	LL	LL	LL	LL	SS	LL	LL	LL	LL	SS	0.681736	0.509496	0.167504	0.00332	0.580331	1.19123	1.77156
LMCK2019 #46	MM	SS	LS	LS	LS	LS	LS	LS	LS	LS	LS	LL	LL	-0.741788	-0.435293	-0.317382	-0.258835	-1.02658	-1.17708	-2.20366
LMCK2019 #47	PP	LL	LS	SS	SS	SS	SS	SS	LS	LS	LS	LL	LL	-0.138276	-0.255211	-0.162314	-0.177445	-0.930291	-0.393487	-1.32378
LMCK2019 #48	PP	LL	LL	LL	LL	LL	LS	LS	LL	LL	LL	LL	LL	0.085484	0.004649	-0.102674	-0.102745	0.313283	0.090133	0.403416
LMCK2019 #49	PP	SS	LS	LS		LS	LS	LS	LS	LS	LS	LS	LL	-0.137772	0.127483	0.080042	0.139685	-0.0641947	-0.010289	-0.0744837
LMCK2019 #50	MP	LL	LL	LL	LS	LS	LS	LS	LL	LL	LL	LL	LL	0.081884	-0.037451	0.191926	-0.162245	-0.0331173	0.044433	0.0113157
LMCK2019 #51	MM	LL	LL	LL	LL	LL	LL	SS	LL	LL	LL	LL	SS	0.337176	0.550836	0.246664	0.36262	-0.262443	0.888012	0.625569
LMCK2019 #52	MM	SS	LS	LS	LS	LS	LS	SS	LL	LL	LL	LL	SS	0.649712	0.173082	0.049868	-0.13321	1.16109	0.822794	1.98388
LMCK2019 #53	MM	SS	LS	LS	LS	LS	LS	SS	LL	LS	LL	LL	SS	-0.08514	-0.405115	-0.11321	-0.257525	0.694307	-0.490255	0.204052
LMCK2019 #54	MP	LL	LL	LL	LL	LL	LL	LL	LL	LL	LL	LL	LL	0.741976	0.811136	-0.051136	0.06112	0.939424	1.55311	2.49254
LMCK2019 #55	MM	LL	LL	LL	LL	LL	LL	LS	LL	LL	LL	LL	LS	0.348824	0.309764	0.233336	0.30518	0.328443	0.658588	0.987031
LMCK2019 #56	MM	SS	LL	LS	LS	LS	LS	LS	LL	LL	LL	LL	LS	-0.400492	-0.341937	-0.007038	0.058785	-0.462808	-0.742429	-1.20524
LMCK2019 #57	MP	LL	LL	LL	LL	LL	LL	LS	LL	LL	LL	LL	LS	0.052772	0.053367	0.143458	-0.088135	0.126195	0.106139	0.232334
LMCK2019 #58	MM	SS	LS	SS	SS	SS	SS	SS	LL	LS	LL	LL	SS	-0.833944	-0.783484	-0.103016	-0.23378	-0.792656	-1.61743	-2.41008
LMCK2019 #59	PP	LL	LL	LL	LL	LL	LL	LL	LL	LL	LL	LL	LL	0.65582	0.571445	0.17223	0.143675	0.417347	1.22727	1.64461
LMCK2019 #60	MM	LL	LL	LS	LS	LS	LS	LS	LL	LL	LL	LL	LS	-0.114764	-0.197629	-0.232246	-0.193555	-0.574003	-0.312393	-0.886396
LMCK2019 #61	MM	LL	LL	LL	LL	LL	LL	LS	LL	LL	LL	LL	LS	0.321092	0.624387	-0.011062	-0.295235	0.732541	0.945479	1.67802
LMCK2019 #62	MM	SS	LS	SS	LS	LS	LS	LS	LL	LL	LL	LL	LS	1.59278	1.02057	0.978276	0.47013	1.13682	2.61336	3.75017
LMCK2019 #63	MP	SS	SS	SS	SS	SS	SS	SS	SS	SS	LS	SS	SS	-0.819332	-0.566927	-0.351298	-0.177265	-1.53497	-1.38626	-2.92123
LMCK2019 #64	MP	LL	LL	LL	LL	LL	LL	LS	LL	LL	LL	LL	LS	0.268952	0.264972	0.054728	-0.02166	0.0461813	0.533924	0.580105
LMCK2019 #65	MM	LL	LL	LL	LL	LL	LL	LS	LL	LL	LL	LL	LS	0.179848	0.528928	0.109472	0.11296	1.14035	0.708776	1.84913
LMCK2019 #66	MM	LL	LL	LL	LL	LL	LL	LS	LL	LL	LL	LL	LS	-0.131444	-0.297859	0.125734	0.260595	0.0490107	-0.429303	-0.380292
LMCK2019 #67	MM	LL	LL	LL	LL	LL	LL	LS	LL	LL	LL	LL	LS	0.727848	0.601928	0.021472	0.11796	1.07902	1.32978	2.40879
LMCK2019 #68	MM	SS	LL	LS	LS	LS	LS	LS	LL	LL	LL	LL	LL	0.201316	-0.245249	-1.13613	-0.243455	-0.244749	-0.043933	-0.288682
LMCK2019 #69	MP	SS	LS	SS	SS	SS	SS	SS	LL	LS	LS	LS	LS	-0.825548	-0.515153	-0.217022	-0.083535	-0.693485	-1.3407	-2.03419
LMCK2019 #70	PP	SS	LS	SS	SS	SS	SS	SS	LL	LL	LL	LL	SS	0.237256	0.444716	-0.086216	0.11522	0.286144	0.681972	0.968116
LMCK2019 #71	PP	LL	LL	LL	LL	LL	LL	LL	LL	LL	LL	LL	LL	0.640943	0.750612	-0.007912	0.11614	0.531275	0.750612	1.28189
LMCK2019 #72	MM	LL	LS	SS	SS	SS	SS	SS	LL	LL	LL	LL	LS	-0.212164	0.077221	-0.028346	0.047195	-0.014936	-0.134943	-0.149879
LMCK2019 #73	PP	LL	LL	LL	LL	LL	LL	LL	LL	LL	LL	LL	LL	-0.63306	-0.514235	-0.28809	-0.529925	-0.795773	-1.14729	-1.94307
LMCK2019 #74	MM	LS	LS	SS	SS	SS	SS	SS	LL	LL	LL	LL	LS	-0.003072	-0.141442	-0.302908	-0.19819	-0.196395	-0.144514	-0.340909
LMCK2019 #75	PP	LL	LL	LL	LL	LL	LL	LL	LL	LL	LL	LL	LL	-0.671268	-0.428823	-0.153602	-0.418185	-0.250765	-1.10009	-1.35086
LMCK2019 #76	MM	SS	SS	SS	SS	SS	SS	SS	LL	SS	LS	SS	SS	-0.96344	-1.00829	-0.22566	-0.30915	-1.23989	-1.97173	-3.21162
LMCK2019 #77	PP	LL	LL	SS	SS	SS	SS	SS	LL	LL	LL	LL	LS	-0.919496	-0.728756	-0.407144	-1.07022	-0.754571	-1.64825	-2.40282
LMCK2019 #78	PP	LL	LL	LL	LL	LL	LL	SS	LL	LL	LL	LL	SS	0.398696	0.324556	0.041944	0.27202	0.117371	0.723252	0.840623
LMCK2019 #79	MM	LL	LL	LS	LS	LS	LS	LS	LL	LL	LL	LL	LS	-0.049988	-0.149243	-0.024682	-0.094085	0.149955	-0.199231	-0.0492763
LMCK2019 #80	MM	LL	LL	LL	LL	LL	LL	LL	LL	LL	LL	LL	LL	-0.118572	0.608683	0.168842	0.203685	0.423272	0.490111	0.913383
LMCK2019 #81	MM	LL	LL		LS	LS	LS	LS	LL	LL	LL	LL	LS	0.131452	-0.309403	-0.056522	0.002715	0.0211813	-0.177951	-0.15677
LMCK2019 #82	MP	LL	LL	LL	LL	LL	LL	LS	LL	LL	LL	LL	SS	0.26046	0.303985	-0.26981	-0.123025	0.21204	0.564445	0.776485
LMCK2019 #83	MM	SS	LS	SS	LS	LS	LS	LS	LL	LL	LL	LL	LS	0.640712	0.450332	0.021368	0.06554	0.331755	1.09104	1.4228
LMCK2019 #84	MP	SS	LS	SS	SS	SS	SS	SS	LL	LS	LS	LS	SS	-0.276588	-0.605593	-0.149582	-0.277335	-1.01511	-0.882181	-1.89729
LMCK2019 #85	PP	SS	LS	SS	LS	LS	LS	LS	LL	LL	LL	LL	SS	-0.761952	-0.677122	-0.263228	-0.00179	-0.252848	-1.43907	-1.69192
LMCK2019 #86	MM	SS	LL	SS	SS	SS	SS	SS	LL	LL	LL	LL	SS	-0.210212	-0.369607	-0.159618	-0.185865	-0.462755	-0.579819	-1.04257
LMCK2019 #87	PP	SS	LL	LS	LS	LS	LS	LS	LL	LL	LL	LL	LS	0.698256	0.411966	0.265284	0.03397	0.623477	1.11022	1.7337
LMCK2019 #88	MP		LL					SS	LL		LL	LL		-0.008652	0.314803	0.041722	0.051085	0.0980187	0.306151	0.40417
LMCK2019 #89	MM	LL	LL	LL	LL	LL		LS	LL	LL	LL	LL	LS	-0.179244	0.247591	0.254034	0.278345	0.291811	0.068347	0.360158
LMCK2019 #90	MM	SS	LL	SS	SS	SS	SS	SS	LL	LL	LL	LL	SS	-0.685128	-0.250408	0.026608	-0.10676	-0.555072	-0.935536	-1.49061
LMCK2019 #91	MM	LL	LL	LL	LL	LL	LL	LS	LL	LL	LL	LL	LL	0.22661	0.27505	-0.00171	0.09918	0.421867	0.50166	0.923527
LMCK2019 #92	MM	SS	LS	LS	LS	LS	SS	SS	LS	LS	LS	LS	SS	-0.525107	-0.508935	0.209917	0.015704	-0.353707	-1.03404	-1.38775
LMCK2019 #93	MP	LL	LL	LL	LL	LL	LL	LS	LL	LL	LL	LL	LS	-0.382648	0.28916	0.046888	0.320356	0.31544	-0.093488	0.221952
LMCK2019 #94	MP	SS	LS	SS	SS	SS	SS	SS	LS	LS	LS	LS	LS	-0.445247	-0.447635	-0.237743	-0.226216	-0.31784	-0.892882	-1.21072
LMCK2019 #95	MP	LL	LL	LL	LS	LS	LS	SS	LL	LL	LL	LL	SS	0.04487	0.15835	-0.03977	0.28246	0.329067	0.20322	0.532287
LMCK2019 #96	MM	LL	LL	LS	LS	LS	LS	LS	LL	LL	LL	LL	LL	-0.593468	-0.99894	-0.313692	-0.266604	-0.611627	-1.59241	-2.20403
LMCK2019 #97	MP	LL	LL	LL	LL	LL	LL	LS	LL	LL	LL	LL	LS	0.221064	-0.44788	0.039416	-0.051308	0.43408	-0.226816	0.207264
LMCK2019 #98	MP	SS	LL	SS	SS	SS	SS	SS	LL	LL	LL	LL	LL	-1.03533	-0.378855	-0.148339	-0.229368	-0.966987	-1.41419	-2.38117
LMCK2019 #99	MP				SS	SS	SS	SS	LS	LS	LS	LS	LS	0.398628	0.48674	0.132132	-0.082716	-0.184507	0.885368	0.700861
LMCK2019 #100	MP	SS	LS	LS	LS	LS	LS	LS	LL	LL	LL	LL	LS	-0.120282	-0.41981	-0.209658	0.005804	-0.236373	-0.540092	-0.776465
LMCK2019 #101	MP	LL	LL	LL	LL	LL	LL	LS	LL	LL	LL	LL	LS	0.609889	0.621245	0.065841	0.290792	1.13141	1.23113	2.36255
LMCK2019 #102	PP	SS	LS	SS	SS	SS	SS	SS	LL	LL	LL	LL	SS	0.007684	0.08922	0.070196	-0.011948	-0.07952	0.096904	0.017384
LMCK2019 #103	MP	LS	LL	SS	SS	LS	LS	LS	LL	LL	LL	LL	LL	0.576726	0.71483	0.351494	0.361628	1.03339	1.29156	2.32494
LMCK2019 #104	PP	LS	LL	SS	SS	SS	SS	SS	LL	LL	LL	LL	LS	-0.840923	-0.737215	-0.206587	-0.196344	-0.969227	-1.57814	-2.54736
LMCK2019 #105	PP	SS	LL	SS	SS	SS	SS	SS	LL	LL	LL	LL	SS	-0.252896	-0.36968	-0.175824	-0.194188	-0.350453	-0.622576	-0.973029
LMCK2019 #106	MP	LL	LL	LL	LL	LL	LL	SS	LL	LL	LL	LL	SS	-0.042153	0.420635	-0.192457	-0.166784	0.268507	0.378482	0.646989
LMCK2019 #107	MM	LL	LL	LL	LL	LL	LL	SS	LL	LL	LL	LL	LL	0.459161	0.284005	0.094009	0.046808	0.30992	0.743166	1.05309
LMCK2019 #108	MP	LL	LL	LL	LL	LL	LL	LS	LL	LL	LL	LL	LL	0.244189	0.502745	-0.037459	-0.038808	0.687413	0.746934	1.43435
LMCK2019 #109	MP	LL	LL	LL	LL	LL	LL	LS	LL	LL	LL	LL	LL	0.35589	0.15745	-0.08539	-0.03498	0.393467	0.51334	0.906807
LMCK2019 #110	PP	LL	LS	SS	SS	SS	SS	SS	LS	LS	LS	LS	LL	-0.722192	-0.66136	-0.248448	-0.269676	-1.08157	-1.38355	-2.46513
LMCK2019 #111	MP	SS	LS	LL	LS	LS	LS	SS	LL	LL	LL	LL	LL	-0.033746	0.18607	0.130526	0.342012	0.0975467	0.152324	0.249871
LMCK2019 #112	MP	SS	LS	LS	LS	LS	LS	LS	LL	LL	LL	LL	LL	-0.002354	0.03343	-0.201026	-0.228612	-0.0342133	0.031076	-0.00313733
LMCK2019 #113	MM	LL	LL	LL	LL	LL	LL	LS	LL	LL	LL	LL	LL	0.250662	0.21771	-0.287722	-0.134964	0.145307	0.468372	0.613679
LMCK2019 #114	MP	SS	SS	LL	SS	SS	SS	SS	LS	LS	LS	LS	LL	-0.41619	-0.30895	-0.23491	-0.09922	-0.7408	-0.72514	-1.46594
LMCK2019 #115	MP	LL	LL	LL	LL	LL	LL	LL	LL	LL	LL	LL	LL	0.809146	0.87093	0.522474	0.063388	0.245787	1.68008	1.92586
LMCK2019 #116	MM	LL	LL	LL	LL	LL	LL	LL	LL	LL	LL	LL	LL	-0.388162	0.13479	0.000622	0.089164	0.270027	-0.253372	0.0166547
LMCK2019 #117	MP		LL	SS	SS	SS	SS	SS	LL	LL	LL	LL	LL	-0.042107	-0.383935	-0.253083	-0.130296	-0.733707	-0.426042	-1.15975
LMCK2019 #118	PP	SS	LS	SS	SS	SS	SS	SS	LL	LL	LL	LL	SS	-0.419616	0.21272	0.206496	0.083652	0.447813	-0.206896	0.240917
LMCK2019 #119	MP	LL	LL	LL	LS	LL	LL	LL	LL	LL	LL	LL	LL	0.324235	0.188175	-0.038085	-0.00232	0.0685333	0.51241	0.580943
LMCK2019 #120	MP	SS	LL	SS	LS	LS	LS	LS	LL	LL	LL	LL	SS	-0.097404	0.30818	-0.254476	-0.160012	-0.15688	0.210776	0.053896
LMCK2019 #121	MM	SS	LS	SS	LS	LS	LS	LS	LL	LL	LL	LL	LS	-0.251109	0.398655	-0.343621	-0.154752	0.102187	0.147546	0.249733
LMCK2019 #122	MP	SS	LL	SS	LS	LS	LS	LS	LL	LL	LL	LL	SS	-0.668758	-0.66339	-0.351702	-0.242724	-1.21043	-1.33215	-2.54257
LMCK2019 #123	MP	SS	LS		LS	LS	LS	LS	LL	LL	LL	LL	SS	0.185558	0.20739	0.231302	-0.032676	0.235093	0.392948	0.628041
LMCK2019 #124	MP	LL	LL	SS	SS	SS	SS	SS	LL	LL	LL	LL	LL	0.400315	0.234575	-0.052565	-0.22608	-0.0105333	0.63489	0.624357
LMCK2019 #125	MM	LL	LL	SS	LS	LS	LS	LS	LL	LL	LL	LL	LL	0.034993	-0.088435	-0.023183	-0.101496	-0.40504	-0.053442	-0.458482
LMCK2019 #126	PP	SS	LL	SS	SS	SS	SS	SS	LL	LL	LL	LL	SS	-0.776407	-1.19544	-0.329783	-0.190696	-1.14637	-1.97184	-3.11822
LMCK2019 #127	MM	SS	LS	SS	LS	LS	LS	LS	LL	LL	LL	LL	LL	1.0858	0.890025	0.669245	0.42564	1.29893	1.97583	3.27476
LMCK2019 #128	MM	LL	LL	LL	LL	LL	LL	LS	LL	LL	LL	LL	LL	0.175063	0.605915	0.140647	0.074464	0.45536	0.780978	1.23634
LMCK2019 #129	PP	SS	LS	SS	SS	SS	SS	SS	LL	LL	LL	LL	SS	-0.825069	-0.383145	0.191139	-0.247632	-0.64568	-1.20821	-1.85389
LMCK2019 #130	MP	SS	LS	SS	SS	SS	SS	SS	LS	LS	LS	LS	SS	-0.447582	-0.41631	-0.013358	-0.228596	-0.35904	-0.863892	-1.22293
LMCK2019 #131	MM	LL	LL	LL	LL	LL	LL	LL	LL	LL	LL	LL	LL	-0.384759	-0.069595	-0.030471	-0.156952	-0.299147	-0.454354	-0.753501
LMCK2019 #132	MM	LL	LL	LL	LL	LL	LL	LS	LL	LL	LL	LL	LS	-0.240258	-0.28089	-0.165202	-0.094724	-0.27376	-0.521148	-0.794908
LMCK2019 #133	PP	SS	SS	SS	SS	SS	SS	SS	LS	LS	LS	LS	SS	-0.258712	-0.26796	-0.082328	-0.146236	-0.395973	-0.526672	-0.922645
LMCK2019 #134	MP	SS	LS	LS	LS	LS	LS	LS	LL	LS	LS	LS	SS	0.026331	0.063855	-0.202261	0.231568	-0.114347	0.090186	-0.0241607
LMCK2019 #135	MM	LL	LL	LL	LL	LL	LL	LL	LL	LL	LL	LL	LL	0.744173	0.503465	-0.023763	0.161544	0.687893	1.24764	1.93553
LMCK2019 #136	MP	LL	LL	LL	LL	LL	LL	LL	LL	LL	LL	LL	LL	0.782812	0.67846	0.075628	0.135236	0.999973	1.46127	2.46125
LMCK2019 #137	PP	SS	LS	SS	SS	SS	SS	SS	LS	LS	LS	LS	SS	-0.549948	-0.98734	-0.106812	0.065956	-1.88389	-1.53729	-3.42118
LMCK2019 #138	PP	SS	SS	SS	SS	SS	SS	SS	LS	LS	LS	LS	LL	-0.494149	-0.384545	-0.201381	0.012128	-0.309947	-0.878694	-1.18864
LMCK2019 #139	PP	SS	LL	SS	SS	SS	SS	SS	LL	LL	LL	LL	SS	-1.00097	-0.54885	-0.44073	-0.41906	-0.209067	-1.54982	-1.75889
LMCK2019 #140	MM	SS	LS	SS	LS	LS	LS	LS	LS	LS	LS	LS	SS	-0.287644	-0.43102	-0.069036	-0.944732	-0.746347	-0.718664	-1.46501
LMCK2019 #141	MP	SS	LS	SS	LS	LS	LS	LS	LL	LL	LL	LL	SS	-0.293529	0.092555	-0.204601	-0.016512	-0.363547	-0.200974	-0.564521
LMCK2019 #142	MM	LL	LL	SS	LS	LS	LS	LS	LL	LL	LL	LL	LL	-0.145672	-0.11476	0.075432	-0.083116	0.00949333	-0.260432	-0.250939
LMCK2019 #143	MM	LL	LL	LL	LS	LS	LS	SS	LL	LL	LL	LL	LL	0.846362	0.83621	0.635578	0.314636	0.759307	1.68257	2.44188
LMCK2019 #144	MM	LL	LL	LL	LL	LL	LL	LS	LL	LL	LL	LL	LS	0.616625	0.738125	0.399825	0.4626	1.28267	1.35475	2.63742
LMCK2019 #145	MM	LL	LL	LL	LL	LL	LL	LS	LL	LL	LL	LS	LS	-0.761287	-0.655835	-0.212503	-0.243336	-0.253307	-1.41712	-1.67043
LMCK2019 #146	MM	SS	LS	SS	LS	LS	LS	LS	LL	LL	LL	LL	LS	0.689216	0.38528	-1.0337	0.109348	0.55952	1.0745	1.63402
LMCK2019 #147	MM	LL	LL	LL	LL	LL	LL	LS	LL	LL	LL	LL	LL	0.39596	0.7718	0.31844	0.19098	1.0472	1.16776	2.21496
LMCK2019 #148	MP	SS	LS	LS	LS	LS	LS	LS	LL	LL	LL	LL	SS	0.777685	1.29543	0.364965	0.17428	0.782533	2.07311	2.85564
LMCK2019 #149	MM	LL	LL	LL	LL	LL	LL	LS	LL	LL	LL	LL	SS	0.78613	0.42665	0.02917	-0.15026	0.6396	1.21278	1.85238
LMCK2019 #150	MP	LL	LL	SS	LS	LS	LS	SS	LL	LL	LL	LL	SS	0.192116	-0.04022	0.566404	0.150548	-0.389147	0.151896	-0.237251
LMCK2019 #151	MP	LL	LL	LL	LL	LL	LL	LL	LL	LL	LL	LL	LL	0.380129	0.640445	-0.049599	0.015512	0.507547	1.02057	1.52812
LMCK2019 #152	MP	LL	LL	LL	LL	LL	LL	LL	LL	LL	LL	LL	LL	1.01177	0.95044	0.226792	0.313204	1.59296	1.96221	3.55517
LMCK2019 #153	MP	SS	LS	SS	LS	LS	LS	SS	LL	LL	LL	LL	SS	0.206888	0.07004	-0.005928	-0.059436	0.496027	0.276928	0.772955
LMCK2019 #154	MP	LL	LL	LL	LL	LL	LL	LS	LL	LL	LL	LL	LS	-0.123576	0.36092	-0.278744	0.020772	0.686613	0.237344	0.923957
LMCK2019 #155	MM	SS	LS	SS	SS	SS	SS	SS	LS	LS	LS	LS	SS	-1.25367	-1.04615	-0.292261	-0.258432	-1.29101	-2.29981	-3.59083
LMCK2019 #156	MM	LS	LS	SS	LS	LS	LS	LS	LS	LS	LS	LS	SS	-0.597706	-0.73573	-0.414714	-0.150868	-1.06699	-1.33344	-2.40042
LMCK2019 #157	PP	SS	LL	SS	SS	SS	SS	SS	LL	LL	LL	LL	LS	-1.1207	-1.0173	-0.078331	-0.171272	-0.87928	-2.13799	-3.01727
LMCK2019 #158	MM	LL	LL	LL	LL	LL	LL	LL	LL	LL	LL	LL	LL	0.23166	0.3403	0.30174	0.35058	0.3112	0.57196	0.88316
LMCK2019 #159	MP	LS	LS	SS	LS	LS	LS	LS	LL	LS	LS	LS	SS	-0.588271	-0.591555	-0.219199	-0.079688	-0.790453	-1.17983	-1.97028
LMCK2019 #160	MP	LL	LL	LL	LL	LL	LL	LS	LL	LL	LL	LL	SS	0.665952	1.03216	0.230288	-0.078844	0.60744	1.69811	2.30555
LMCK2019 #161	MP	LL	LS		LS	LS	LS	SS	LL	LL	LL	LL	SS	0.141838	0.22479	0.060622	-0.050836	-0.193307	0.366628	0.173321
LMCK2019 #162	PP	LS	LS	LS	SS	SS	SS	SS	LS	LS	LS	LS	LS	-1.41066	-0.7353	-0.52234	-0.11838	-1.6792	-2.14596	-3.82516
LMCK2019 #163	PP	SS	LS		SS	SS	SS	SS	LL	LL	LL	LL	LL	-0.347041	-0.209405	-0.193329	-0.109248	-0.54152	-0.556446	-1.09797
LMCK2019 #164	MM	LL	LL	SS	LS	LS	LS	LS	LL	LL	LL	LL	LL	-0.049384	-0.33772	0.042904	0.088548	-0.0891467	-0.387104	-0.476251
LMCK2019 #165	MM	LL	LL	SS	LS	LS	LS	LS	LL	LL	LL	LL	SS	0.474545	0.541725	0.050305	-0.08164	0.201733	1.01627	1.218
LMCK2019 #166	MM	LL	LL	SS	LS	LS	LS	LS	LL	LL	LL	LL	LL	-0.263313	-0.337165	-1.0345	-0.151264	-0.31336	-0.600478	-0.913838
LMCK2019 #167	MP	LL	LL	LL	LL	LL	LL	LL	LL	LL	LL	LL	LL	0.44818	0.7169	0.33562	0.04714	0.6156	1.16508	1.78068
LMCK2019 #168	MM	LL	LS	SS	SS	SS	SS	SS	LL	LS	LS	LS	SS	-0.910931	-0.996855	-0.204739	-0.256168	-1.21899	-1.90779	-3.12677
LMCK2019 #169	MM	SS	LS	SS	SS	SS	SS	SS	LL	LS	LS	LS	SS	-0.95387	-0.93335	-0.31083	-0.28026	-1.38373	-1.88722	-3.27095
LMCK2019 #170	MM	SS	LS	LS	LS	LS	LS		LL	LL	LL	LL	LS	0.791451	0.843455	0.275019	0.578928	1.12872	1.63491	2.76363
LMCK2019 #171	MM	SS	SS		LS	LS	LS	SS	LS	LS	LL	LS	LS	0.543902	0.14191	0.333838	0.153756	0.11144	0.685812	0.797252
LMCK2019 #172	MP	LS	LS	SS	LS	LS	LS	SS	LL	LL	LL	LL	SS	0.652394	0.33477	0.182186	0.001932	0.615013	0.987164	1.60218
LMCK2019 #173	MM		LL	LL	LL	LL	LS	LS	LL	LL	LL	LL	SS	0.906734	0.33447	-0.030354	-0.118548	0.573147	1.2412	1.81435
LMCK2019 #174	MP	LL	LL	LL	LL	LL	LL	LS	LL	LL	LL	LL	SS	0.826208	0.68064	0.331152	0.435524	0.45976	1.50685	1.96661
LMCK2019 #175	MM	LL	LL	LL	LL	LL	LL	SS	LL	LL	LL	LL	SS	-0.19916	-0.5578	-0.98884	0.20362	0.0308	-0.75696	-0.72616
LMCK2019 #176	MM	LL	LL	SS	LS	LS	LS	LS	LL	LL	LL	LL	LL	0.418621	0.693305	-0.221251	-0.326312	0.19112	1.11193	1.30305
LMCK2019 #177	MM	LL	LL	LL	LL	LL	LL	LS	LL	LL	LL	LL	LS	0.373609	0.193845	0.216521	0.098952	0.75648	0.567454	1.32393
LMCK2019 #178	MM	SS	LL	SS	LS	LS	LS	SS	LL	LL	LL	LL	SS	-0.110737	-0.195688	-0.029553	-0.347936	-0.28064	-0.110737	-0.391377
LMCK2019 #179	MM	LL	LL	LL	LL	SS	LL	LL	LL	LL	LL	LL	LS	0.728713	0.304165	0.427497	0.526664	0.66336	1.03288	1.69624
LMCK2019 #180	MM	LL	LL	LS	LS	SS	LS	LS	LL	LL	LL	LL	SS	0.694165	0.933825	0.478085	0.45172	1.22147	1.62799	2.84946
LMCK|X|X#01	MP	LS	LS	LS	LS	LS	LS	LS	LL	LL	LL	LL	LL	0.121902	0.0486937	0.419888	0.11564	-0.397131	0.170596	-0.226535
LMCK|X|X#02	MP	LL	LL	LS	LL	LS	LS	LS	LL	LL	LL	LL	LS	0.454543	0.450836	0.354704	0.09637	0.66656	0.905379	1.57194
LMCK|X|X#03	MM	LL	LL	LL	LS	LS	LS	LS	LL	LL	LL	LL	LS	0.903374	0.525674	0.426832	0.36646	0.462182	1.42905	1.89123
LMCK|X|X#04	MM	LL	LL	LL	LL	LL	LL	SS	LL	LL	LL	LL	SS	-0.00971862	-0.0286289	-0.002288	-0.04339	0.156471	-0.0383475	0.118123
LMCK|X|X#05	MM	LL				LL				LS				-0.295851	-0.185467	0.091264	0.002545	-0.883699	-0.481317	-1.36502
LMCK|X|X#06	MP	LS	LS	LS	LS	LS	LS	LS	LL	LL	LL	LL	LS	0.0536871	-0.0643284	0.084048	0.06669	-0.151865	-0.0106413	-0.162507
LMCK|X|X#07	MM	LL	LL	LL	LL	LL	LL	LL	LL	LL	LL	LL	LL	-0.258948	0.036141	-0.046928	0.063035	0.24008	-0.222807	0.0172732
LMCK|X|X#08														-0.370811	-0.481575	0	0	0.40589	-0.852386	-0.446496
LMCK|X|2006#09	MM	LL	LL	LL	LL	LL	LL	LL	LL	LL	LL	LL	LL	-0.12639	0.154933	0.342128	0.37534	0.27921	0.0285429	0.307753
LMCK|X|2006#10	MM	LL	LL	LL	LL	LL	LL	LS	LL	LL	LL	LL	LS	0.302603	0.052382	-0.123296	-0.07738	-0.466555	0.354985	-0.11157
LMCK|X|2006#11	MM	LL	LL	LL	LL	LL	LL	LS	LL	LL	LL	LL	LS	-0.225302	-0.327687	-0.091456	-0.12093	-0.295591	-0.552989	-0.84858
LMCK|X|2006#12	PP	SS	LS	SS	SS	SS	SS	SS	LS	SS	LS	LS	SS	-1.00662	-1.00876	-0.088864	-0.071295	-1.39244	-2.01538	-3.40782
LMCK|X|2006#13	MP	LS	LS	LS	LS	LS	LS	LS	LL	LL	LL	LL	LS	0.0874066	0.608492	0.172368	0.174415	0.550879	0.695898	1.24678
LMCK|X|2006#14	MP	SS	SS	SS	SS	SS	SS	SS	LS	LS	SS	SS	LS	-0.130343	0.109899	0.278048	0.253565	-0.0303078	-0.0204441	-0.050752
LMCK|X|2006#15	MM	LL	LL	LL	LL	LL	LL	LL	LL	LL	LL	LL	LL	-0.0350723	0.13896	0.37	0.000875	0.185801	0.103888	0.289689
LMCK|X|2006#16	MM	LL	LL	LL	LL	LL	LL	LS	LL	LL	LL	LL	LS	0.240588	0.298757	0.241088	-0.290235	-0.0332127	0.539345	0.506132
LMCK|X|2006#17	MM	LL	LL	LL	LL	LL	LL	LS	LL	LL	LL	LL	LS	-0.0636011	-0.162582	0	0.02428	-0.0300135	-0.226183	-0.256197
LMCK|X|2006#18	MM	LL	LL	LS	LS	LS	LS	SS	LL	LL	LL	LS	SS	-0.0250723	-0.0810401	0.16	0.040875	0.225801	-0.106112	0.119689
LMCK|X|2006#19	MM	LL	LL	LL	LL	LL	LL	LS	LL	LL	LL	LL	LS	0.118646	0.123258	-0.026448	-0.188815	0.503418	0.241904	0.745322
LMCK|X|2006#20	MM	LS	LS	LS	LS	LS	LS	LS	LL	LL	LL	LL	LS	0.242525	-0.238356	0.344784	0.00127	0.00452035	0.00416905	0.0086894
LMCK 21	MM	LL	LL	LL	LL	LL	LL	LL	LL	LL	LL	LL	LL	0.00742201	-0.281529	-0.302199	-0.150984	-0.293104	-0.274107	-0.567212
LMCK 22	MM	LL	LL	LL	LL	LL	LL	LL	LL	LL	LL	LL	LL	-0.119274	-0.318194	-0.233632	-0.296835	-0.776106	-0.437468	-1.21357
LMCK 23	MM		LL	LL	LL	LL	LL	LL	LL	LL	LL	LL	LL	0.280665	0.483752	-0.81904	0.317175	0.528718	0.764417	1.29314
LMCK 24	MM		LL	LL	LL	LL	LL	LS	LL	LL	LL	LL	LS	-0.0629878	-0.0396678	-0.175947	-0.267369	-0.406178	-0.102656	-0.508833
LMCK 25	MM	LS	LS	LS	LL	LS	LS	SS	LL	LL	LL	LL	SS	-0.214399	-0.128727	-0.308144	0.29218	-0.0591252	-0.343127	-0.402252
LMCK 26	MM	LS	LL	LS	LL	LS	LS	LS	LL	LL	LL	LL	LS	-0.244961	-0.517232	-0.282304	-0.160745	-0.478476	-0.762193	-1.24067
LMCK 27	MM	LL	LL	LL	LL	LL	LL	SS	LL	LL	LL	LL	SS	0.209555	-0.0214559	0.022144	-0.13168	-0.238356	0.188099	-0.0502572
LMCK 28	MM	LL	LL	LL	LL	LL	LL	LL	LL	LL	LL	LL	LL	-0.252695	-0.155295	0.099552	0.088685	0.166017	-0.40799	-0.241973
LMCK 29	MM	LL	LL	LL	LL	LL	LL	LS	LL	LL	LL	LL	LS	0.256928	0.22462	0.179488	0.15614	0.349717	0.481547	0.831264
LMCK 30	MP	LS	LS	LS	LS	LS	LS	LS	LS	SS	LS	LS	LS	-0.480213	-0.615991	-0.243344	-0.114445	-1.15064	-1.0962	-2.24685
LMCK 31	PP	SS	LS	SS	SS	SS	SS	SS	LS	LS	LS	LS	SS	0.0265292	-0.145452	-0.117778	-0.0275629	-0.477717	-0.118923	-0.59664
LMCK 32	MP	LS	LL	LS	LL	LS	LS	LS	LL	LL	LL	LL	LS	-0.0142723	0.410706	-0.206128	-0.262965	0.445577	0.396434	0.842011
LMCK 33	MM	LL	LL	SS	LS	LS	LS	LS	LL	LL	LL	LL	LL	0.752995	0.776792	0.540608	0.452865	0.793689	1.52979	2.32348
LMCK 34	MM	LL	LL	LL	LL	LS	LS	LS	LL	LL	LL	LL	LS	0.0129964	-0.206891	0.001312	-0.07414	-0.30088	-0.193895	-0.494775
LMCK 35	MM	LS	LS	SS	SS	SS	SS	SS	LL	LL	LL	LL	LS	0.236251	0.120165	0.172112	0.08236	0.208527	0.356416	0.564943
LMCK 36	MM	LL	LL	LL	LL	LL	LL	LL	LL	LL	LL	LL	LL	0.256939	0.0688962	0.0228	0.128	-0.0163072	0.325836	0.309528
LMCK 37	MP	LS	LL	LS	LS	LS	LS	LS	LL	LL	LL	LL	LS	-0.092486	0.082409	0.121952	-0.04994	-0.0564423	-0.010077	-0.0665193
LMCK 38	MM	LS	LL	LS	LL	LS	LS	LS	LL	LL	LL	LL	LS	0.0233094	0.0132988	0.259072	0.214285	0.200495	0.0366081	0.237104
LMCK 39	MM	LL	LL	LL	LL	LL	LL	LS	LL	LL	LL	LL	LS	0.171357	0.171552	0.044976	-0.04672	0.107378	0.342909	0.450286
LMCK 40	MM	LL	LL	LL	LL	LL	LL	LS	LL	LL	LL	LL	LS	0.0458761	-0.00283082	-0.04368	-0.029525	-0.132754	0.0430453	-0.0897087
LMCK 41	MM	LS	LS	LS	LS	LS	LS	SS	LL	LL	LL	LL	SS	0.0435505	0.00995051	-0.197376	-0.16728	0.0971651	0.053501	0.150666
LMCK 42	MM	LL	LL	LL	LL	LL	LL	LS	LL	LL	LL	LL	LS	0.074103	-0.120732	-0.032256	-0.085555	0.210892	-0.0466293	0.164263
LMCK 43	MM	LL	LL	LS	LL	LS	LS	LS	LL	LL	LL	LL	LL	-0.124186	0.139591	-0.15528	-0.34065	-0.165581	0.0154045	-0.150177
LMCK 44	MM	LL	LL	LL	LL	LL	LL	LS	LL	LL	LL	LL	LS	-0.184437	-0.223021	-0.17144	-0.32795	-0.120796	-0.407458	-0.528254
LMCK 45	MM	LL	LL	LL	LL	LL	LL	LL	LL	LL	LL	LL	LL	-0.118954	-0.332341	0.046976	-0.102345	0.119908	-0.451295	-0.331387
LMCK 46	MM		SS	SS	SS	SS	SS	SS	LL	LS	LS	SS	SS	0.0493862	0.15941	0.401856	0.12968	0.354821	0.208796	0.563618
LMCK 47	MM	LS	LS	LS	LS	LS	LS	LS	LL	LL	LL	LL	LS	0.429818	0.0694118	-0.189328	-0.132715	0.192643	0.49923	0.691872
LMCK 48	MM	LS	LS		LS	LS	LS	LS	LL	LL	LL	LL	LS	-0.332492	-0.223729	-0.054704	-0.16087	-0.576763	-0.556221	-1.13298
LMCK 49	MM	LS	LS	LS	LS	LS	LS	SS	LS	SS	LS	LS	SS	-0.240856	-0.0999935	-0.24432	-0.136225	-0.326578	-0.34085	-0.667428
LMCK 50	PP	SS	SS	SS	SS	SS	SS	SS	SS	SS	SS	SS	SS	-0.671468	-0.877088	-0.039376	-0.297905	-1.70673	-1.54856	-3.25528
LMCK 51	MM	LL	LL	LL	LL	LL	LL	LL	LL	LL	LL	LL	LL	0.113415	0.273309	0.220624	0.14647	0.218648	0.386724	0.605372
LMCK 52	MM	LL	LL	LL	LL	LL	LL	LS	LL	LL	LL	LL	LS	0.062598	0.201308	0.271943	0.206304	0.218216	0.263906	0.482122
LMCK 53	PP	SS	SS	SS	SS	SS	SS	SS	SS	SS	SS	SS	SS	-0.741366	-0.805874	-0.093056	-0.254555	-1.28123	-1.54724	-2.82847
LMCK 54	MM	LL	LL	LL	LL	LL	LL	SS	LL	LL	LL	LL	SS	0.230974	0.0461205	0.032768	-0.332335	0.0218696	0.277095	0.298964
LMCK 55	MM	LL	LL	LL	LL	LL	LL	LL	LL	LL	LL	LL	LL	-0.0221206	0.010218	0.048704	0.090745	0.165882	-0.0119025	0.153979
LMCK 56	MM	LS	LS	LS	LL	LS	LS	SS	LL	LL	LL	LL	SS	-0.328433	-0.1852	-0.145488	-0.260015	-0.402572	-0.513632	-0.916205
LMCK 57	MM	LL	LL	LL	LL	LL	LL	LL	LL	LL	LL	LL	LL	0.368408	0.731023	0.269088	0.19914	0.954707	1.09943	2.05414
LMCK 58	MM	LL	LL	LL	LS	LS	LS	SS	LL	LL	LL	LL	SS	0.167645	0.108477	0.405376	0.170905	0.322455	0.276122	0.598576
LMCK 59	MP	LL	LL	LL	LL	LL	LL	LS	LL	LL	LL	LL	LS	0.00240615	-0.0700069	-0.159008	-0.004365	0.231221	-0.0676007	0.163621
LMCK 60	MP	LS	LS	LS	LS	LS	LS	LS	LL	LL	LL	LL	LS	0.0349285	-0.0926081	0.103056	-0.076195	0.359305	-0.0576797	0.301625
LMCK 61	MM	LL	LL	LL	LL	LL	LL	LS	LL	LL	LL	LL	LS	-0.304141	-0.0344532	0.010864	0.005545	-0.365938	-0.338594	-0.704532
LMCK 62	MP	LS	LS	LS	LS	LS	LS	LS	LL	SS	LS	LS	LS	-0.456951	-0.4805	-0.256128	0.055785	-0.603676	-0.93745	-1.54113
LMCK 63	MM	LL	LL	LL	LL	LL	LL	SS	LL	LL	LL	LL	SS	-0.275209	-0.188774	-0.195136	-0.09758	-0.530197	-0.463983	-0.994179
LMCK 64	MP	LS	LS	SS	SS	SS	SS	SS	LS	SS	LS	LS	LS	-0.0512043	-0.0961802	0.174384	-0.04198	0.0176151	-0.147385	-0.129769
LMCK 65	MM	LS	LL	LS	LS	LS	LS	LS	LL	LL	LL	LL	LS	0.144523	0.138993	0.123248	0.03019	-0.225262	0.283516	0.0582535
LMCK 66	PP	SS	SS	SS	SS	SS	SS	SS	LS	SS	SS	SS	SS	-0.665812	-0.522186	-0.043056	-0.11643	-0.770555	-1.188	-1.95855
LMCK 67	MM	LL	LL	LL	LL	LL	LL	LS	LL	LL	LL	LL	LS	-0.365805	-0.0325229	-0.130208	-0.000365	-0.242582	-0.398328	-0.64091
LMCK 68	MM	LL	LL	LL	LL	LL	LL	LS	LL	LL	LL	LL	LS	-0.342053	-0.176065	-0.07304	-0.2772	-0.747636	-0.518118	-1.26575
LMCK 69	MM	LL	LL	LL	LL	LL	LL	LS	LL	LL	LL	LL	LS	-0.221926	-2.09261	-0.21008	-0.13215	-0.114743	-2.31454	-2.42928
LMCK 70	MM	LL	LL	LL	LL	LL	LL	SS	LL	LL	LL	LL	SS	0.109527	0.0545489	-0.002112	-0.08061	-0.527737	0.164075	-0.363661
LMCK 71	MM	LL	LL	LL	LL	LL	LL	LL	LL	LL	LL	LL	LL	-0.263938	-0.168867	-0.022448	-0.113815	0.00947292	-0.432805	-0.423332
LMCK 72	MP	LS	LL	LS	LS	LS	LS	LS	LL	LL	LL	LL	LS	0.0245306	-0.0253446	-0.263904	-0.033745	0.239377	-0.000814074	0.238563
LMCK 73	MP		LS	LS	LS	LS	LS	LS	LL	LL	LL	LL	LS	-0.0379552	-0.0284897	0.072096	-0.048745	-0.0703778	-0.0664449	-0.136823
LMCK 74	MM	LL	LL	LL	LL	LL	LL	LS	LL	LL	LL	LL	LS	-0.199499	-0.309223	0.178272	-0.07034	-0.0562582	-0.508722	-0.56498
LMCK 75	MM	LL	LL	LL	LL	LL	LL	LL	LL	LL	LL	LL	LL	0.16618	0.452152	-0.205904	-0.032495	0.0314728	0.618332	0.649805
LMCK 76	MM	LS	LS	LS	LS	LS	LS	LS	LL	LL	LL	LL	LS	0.0770465	0.0464311	-0.179456	-0.03468	0.0828298	0.123478	0.206307
LMCK 77	MM	LL	LL	LL	LL	LL	LL	LS	LL	LL	LL	LL	LS	0.350327	0.206297	-0.20416	-0.04205	0.334378	0.556624	0.891002
LMCK 78	MM		LL	LS	LS	LS	LS	LS	LL	LL	LL	LL	LL	0.09625	-0.054607	-0.001456	-0.125305	-0.474394	0.041643	-0.432751
LMCK 79	MM		LL	LL	LL	LL	LL	SS	LL	LL	LL	LL	SS	0.391966	0.562072	0.0748	0.006125	0.33153	0.954038	1.28557
LMCK 80	MM	LS	LS	LS	LS	LS	LS	LS	LL	LL	LL	LL	LS	-0.112724	-0.00117352	0.171728	0.16209	0.280382	-0.113898	0.166484
LMCK 81	MP	LS	LL	LS	LS	LS	LS	LS	LL	LL	LL	LL	LS	0.497925	0.274947	0.198416	0.274605	0.125113	0.772872	0.897985
LMCK 82	MP		LS	SS	LS	LS	LS	LS	LS	SS	LS	LS	SS	-1.94896	-0.638935	-0.102544	-0.107945	-0.987903	-2.58789	-3.5758
LMCK 83	MM	LL	LL	LL	LL	LL	LL	LL	LL	LL	LL	LL	LL	0.388272	0.273609	0.40352	0.325225	0.716602	0.661881	1.37848
LMCK 84	MM	LL	LL	LS	LS	LS	LS	SS	LL	LL	LL	LL	LS	-0.452232	-0.29791	-0.12856	-0.142175	-0.3744	-0.750143	-1.12454
LMCK 85	MM	LS	LS	SS	SS	SS	SS	SS	LL	SS	LL	LL	LS	0.314851	0.0844877	-0.04424	-0.03945	0.143866	0.399339	0.543206
LMCK 86	MM		LL	LL	LL	LL	LL	LS	LL	LL	LL	LL	LS	0.0984296	0.163238	0.214064	0.34967	-0.0476304	0.261668	0.214038
LMCK 87	MM	LL	LL	LL	LL	LL	LL	LS	LL	LL	LL	LL	LS	0.847133	0.631295	0.020448	-0.01256	0.566814	1.47843	2.04524
LMCK 88	MP		LL	LS	LS	LS	LS	LS	LL	LL	LL	LL	LS	0.428583	0.540274	0.455088	0.508515	0.676992	0.968857	1.64585
LMCK 89	PP	SS	LS	SS	SS	SS	SS	SS	LL	LL	LL	LL	SS	-0.327759	-0.275794	-0.250496	-0.226505	-0.266685	-0.603553	-0.870238
LMCK 90	MM	LS	LS	LS	LS	LS	LS	SS	LL	LL	LL	LL	SS	-0.0988201	-0.169224	-0.107216	-0.04123	-0.185892	-0.268045	-0.453937
LMCK 91	MM	LL	LL	LS	LS	LS	LS	LS	LL	LL	LL	LL	LL	0.29528	0.132648	0.00768	-0.169975	0.291939	0.427927	0.719866
LMCK 92	MM	LL	LL	LL	LL	LL	LL	LS	LL	LL	LL	LL	LS	-0.391127	-0.553276	-0.24832	-0.098725	-0.516946	-0.944403	-1.46135
LMCK 93	PP	SS	LL	SS	SS	SS	SS	SS	LL	LL	LL	LL	SS	-0.225933	0.0584987	-0.08936	-0.15055	-0.109794	-0.167434	-0.277228
LMCK 94	MM	LL	LL	LL	LL	LL	LL	SS	LL	LL	LL	LL	SS	0.21775	0.0917151	-0.00664	-0.024575	-0.058981	0.309465	0.250484
LMCK 95	MM	LL	LL	LL	LL	LL	LL	LS	LL	LL	LL	LL	LS	0.368102	0.324495	0.094176	0.06678	0.551304	0.692598	1.2439
LMCK 96	MM	LL	LL	LL	LL	LL	LL	LS	LL	LL	LL	LL	LS	0.472515	0.344557	0.056832	0.15646	0.240511	0.817073	1.05758
LMCK 97	MM	LL	LL	LL	LL	LL	LL	SS	LL	LL	LL	LL	SS	0.251649	0.120298	-0.088672	-0.24116	0.120678	0.371947	0.492625
LMCK 98	MM	LL	LL	LL	LL	LL	LL	SS	LL	LL	LL	LL	SS	0.280045	0.226283	-0.074336	-0.00108	0.125877	0.506328	0.632205
LMCK 99	PP	SS	LS	SS	SS	SS	SS	SS	LL	LL	LL	LL	SS	0.233873	0.269328	-0.230576	0.312345	0.214164	0.5032	0.717364
LMCK 100	MM	LS	LS	LS	LS	LS	LS	LS	LL	LL	LL	LL	LS	0.314472	0.0888979	0.120448	-0.126935	-0.0852265	0.40337	0.318144
LMCK 101	MM	LL	LL	LL	LL	LL	LL	LL	LL	LL	LL	LL	LL	-0.133577	-0.45688	-0.101648	0.058935	-0.20976	-0.590456	-0.800216
LMCK 102	MM		LL	LL	LL	LS	LS	LS	LL	LL	LL	LL	LS	-0.00364509	0.0586311	-0.083472	-0.090785	0.000836819	0.054986	0.0558228
LMCK 103	MM	LL	LL	LL	LL	LL	LL	LL	LL	LL	LL	LL	LL	-0.0323019	-0.279152	-0.213008	-0.099365	0.0748001	-0.311454	-0.236654
LMCK 104	MM		LL	LL	LL	LL	LL	LL	LL	LL	LL	LL	LL	-0.00633945	0.142555	0.283696	0.160505	-0.0968706	0.136215	0.0393445
LMCK 105	MM	LL	LL	LL	LL	LL	LL	LS	LL	LL	LL	LL	LS	0.553321	0.619555	0.05144	-0.03405	0.159613	1.17288	1.33249
LMCK 106	MP	LS	LS	LS	LS	LS	LS	LS	LL	LL	LL	LL	LS	-0.143573	0.00294166	-0.195696	-0.00313	-0.161536	-0.140631	-0.302167
LMCK 107	MM	LL	LL	LL	LS	LS	LS	SS	LL	LL	LL	LL	SS	0.225787	0.322009	0.076656	0.035555	0.649356	0.547796	1.19715
LMCK 108	MM	LL	LL	LL	LL	LL	LL	LS	LL	LL	LL	LL	LS	-0.189378	0.0361127	-0.16448	-0.046025	0.0945057	-0.153266	-0.0587598
LMCK 109	MM		LL	LL	LL	LL	LL	LL	LL	LL	LL	LL	LL	0.512684	0.203691	0.04712	0.1651	0.330666	0.716375	1.04704
LMCK 110	MP	LS	LL		LS	LS	LS	LS	LL	LL	LL	LL	LS	0.264303	0.0263675	-0.181214	-0.226697	0.285585	0.29067	0.576256
LMCK 111	MP		LS	LS	LL	LS	LS	LS	LL	LL	LL	LL	SS	-0.11343	-0.0507543	-0.050848	-0.120815	-0.485047	-0.164184	-0.64923
LMCK 112	MM	LL	LL	LL	LL	LL	LL	LS	LL	LL	LL	LL	LS	0.324707	0.185432	-0.001712	0.110765	0.38598	0.510139	0.896119
LMCK 113	MM	LL	LL	LL	LL	LL	LL	LS	LL	LL	LL	LL	LS	0.0432478	0.0924925	0.10104	0.120825	0.0739229	0.13574	0.209663
LMCK 114	MM	LS	LS	LS	LS	LS	LS	LS	LL	LL	LL	LL	LS	0.165536	0.148625	0.356928	-0.25941	0.417887	0.314161	0.732048
LMCK 115	MM	LL	LL	LS	SS	SS	SS	SS	LL	LL	LL	LL	LS	0.110269	-0.0384657	0.00376	0.462425	0.309362	0.0718038	0.381166
LMCK 116	MP	LS	LS	LS	LS	LS	LS	LS	LL	LL	LL	LL	LS	0.470325	0.340773	0.239648	0.362815	0.376727	0.811098	1.18782
LMCK 117	MM	LL	LL	LL	LL	LL	LL	LL	LL	LL	LL	LL	LL	0.402306	0.676854	0.274432	0.085085	0.576303	1.07916	1.65546
LMCK 118	MP	SS	LS	SS	SS	SS	SS	SS	LL	LL	LL	LL	SS	0.0508316	0.0645889	0.211488	0.043015	0.368301	0.115421	0.483722
LMCK 119	MM	LL	LL	LL	LL	LL	LL	LL	LL	LL	LL	LL	LL	0.024965	0.0509334	0.253728	0.106465	0.236246	0.0758983	0.312144
LMCK 120	MM	LL	LL	LL	LL	LL	LL	LL	LL	LL	LL	LL	LL	0.10692	0.158977	0.137584	0.32027	0.199936	0.265897	0.465833
LMCK 121	MM	LL	LL	LL	LL	LL	LL	LL	LL	LL	LL	LL	LL	0.118566	0.125424	-0.1568	0.05125	-0.0866037	0.243991	0.157387
LMCK 122	MP	LS	LS	LS	LS	LS	LS	LS	LL	LL	LL	LL	LS	-0.0396707	0.00659394	0.0356	-0.03925	-0.231716	-0.0330768	-0.264793
LMCK 123	MM	LL	LL	LL	LL	LL	LL	LS	LL	LL	LL	LL	LS	0.106938	0.191372	-0.103392	-0.047135	-0.117292	0.298309	0.181018
LMCK 124	MM	LL	LL	LL	LL	LL	LL	LS	LL	LL	LL	LL	LS	0.0893191	0.149258	-0.27832	-0.31685	-0.154293	0.238577	0.0842845
LMCK 125	MM	LL	LL	LL	LL	LL	LS	SS	LL	LL	LL	LL	SS	-0.14891	-0.069137	0.390496	0.04638	-0.0251783	-0.218047	-0.243225
LMCK 126	MM	LL	LL	LS	LS	LS	LS	SS	LL	LL	LL	LL	LS	-0.303721	-0.100728	0.016368	0.09129	-0.0387592	-0.404449	-0.443208
LMCK 127	MM	LS	LL	LS	LS	LS	LS	LS	LL	LL	LL	LL	LS	-0.0732471	-0.0896175	-0.312	-0.125375	0.138545	-0.162865	-0.02432
LMCK 128	MP	LS	LL	LS	LS	LS	LS	LS	LL	LL	LL	LL	LS	-0.011685	0.140041	-0.276528	0.076285	0.661927	0.128356	0.790283
LMCK 129	MM		LL	LL	LL	LL	LL	SS	LL		LL	LL	SS	0.0410185	-0.0406955	0.135344	-0.013805	0.361925	0.000322963	0.362248
LMCK 130	MM	LL	LL	LL	LL	LL	LL	SS	LL	LL	LL	LL	SS	0.10073	0.0932742	-0.127589	-0.00821071	-0.33413	0.194004	-0.140126
LMCK 131	MM	LL	LL	LL	LS	LS	LL	LS	LL	LL	LL	LL	LS	0.167715	0.18847	-0.107552	0.025565	0.491317	0.356186	0.847503
LMCK 132		LS	LL	LS	LS	LS	LS	SS	LL	LL	LL	LL	SS	0.26308	0.148131	-0.07568	0.03985	0.466689	0.411211	0.877899
LMCK 133	MP	LS	LL	LS	LS	LS	LS	SS	LL	LL	LL	LL	SS	-0.0451707	-0.185708	-0.068272	0.000215	0.104395	-0.230879	-0.126483
LMCK 134	MM	LL	LL	LS	LS	LS	LS	SS	LL	LL	LL	LL	LS	-0.189319	0.0626221	-0.016208	0.024635	0.370506	-0.126697	0.243809
LMCK 135	MM	LL	LL	LL	LL	LL	LL	LL	LL	LL	LL	LL	LL	0.0593463	-0.0405134	-0.0812	-0.00325	0.162578	0.0188329	0.181411
LMCK 136	MP	LS	LL	LS	LS	LS	LS	LS	LL	LL	LL	LL	LS	-0.0896798	-0.254593	-0.09344	0.08955	-0.384007	-0.344273	-0.72828
LMCK 137	MP	LS	LL	LS	LS	LS	LS	LS	LL	LL	LL	LL	LS	0.501259	0.235977	0.05984	0.014825	0.436786	0.737236	1.17402
LMCK 138	MM	LL	LL	LL	LL	LL	LL	LS	LL	LL	LL	LL	LS	0.586554	0.344396	-0.182736	-0.02808	0.478024	0.93095	1.40897
LMCK 139	MM	LL	LL	LL	LL	LL	LL	LS	LL	LL	LL	LL	SS	0.307022	0.241146	0.04224	0.084325	0.231673	0.548168	0.779841
LMCK 140	MM	LL	LL	LL	LL	LL	LL	LS	LL	LL	LL	LL	LS	-0.315334	-0.236703	0.088096	0.002505	-0.125439	-0.552037	-0.677476
LMCK 141	MM	LL	LL	LL	LL	LL	LL	LS	LL	LL	LL	LL	LS	-0.195246	-0.0970673	-0.028432	0.03229	0.141466	-0.292314	-0.150848
LMCK 142	MM	LL	LL	LL	LL	LL	LL	LL	LL	LL	LL	LL	LL	-0.0322887	0.0366492	0.296496	0.15763	-0.19024	0.00436055	-0.185879
LMCK 143	MP	SS	SS	SS	SS	SS	SS	SS	SS	SS	SS	SS	SS	-0.893172	-1.06525	-0.265408	-0.125115	-1.28145	-1.95842	-3.23987
LMCK 144	MM	LL	LL	LL	LL	LL	LL	LS	LL	LS	LL	LL	LS	-0.00219349	-0.0340722	0.041872	-0.086715	-0.14022	-0.0362657	-0.176486
LMCK 145	MP	LS	LS	LS	SS	SS	SS	SS	LS	SS	LS	LS	SS	-0.517639	-0.453231	-0.196816	-0.059855	-0.455509	-0.97087	-1.42638
LMCK 146	MM	LS	LS	SS	SS	SS	SS	SS	LL	LL	LL	LL	LS	-0.872794	-0.91291	-0.350816	-0.25673	-1.07125	-1.7857	-2.85695
LMCK 147	MM	LL	LL	LL	LL	LL	LL	LS	LL	LL	LL	LL	LS	-0.0895122	0.178996	0.039712	0.02286	-0.13636	0.0894837	-0.0468766
LMCK 148	MM	LL	LL	LL	LS	LS	LS	LS	LL	LL	LL	LL	LS	0.303078	0.376607	0.078128	-0.065285	0.129037	0.679685	0.808722
LMCK 149	MM	LL	LL	LS	LS	LS	LS	LS	LL	LL	LL	LL	LL	-0.241747	-0.454765	-0.11456	-0.027175	-0.541312	-0.696512	-1.23782
LMCK 150	MM	LL	LL	LL	LL	LL	LL	LS	LL	LL	LL	LL	LS	0.168203	0.171912	0.016208	0.053365	0.124978	0.340116	0.465094
LMCK 151	MM	LL	LL	LL	LL	LL	LL	LL	LL	LL	LL	LL	LL	0.0645927	0.042234	-0.112304	-0.03262	0.108871	0.106827	0.215697
LMCK 152	MM	LL	LL	LL	LL	LL	LS	LS	LL	LL	LL	LL	LS	0.506771	0.642535	0.68608	0.317025	0.989792	1.14931	2.1391
LMCK 153	MM	LL	LL	LL	LL	LL	LL	LS	LL	LL	LL	LL	LS	0.0112227	0.118435	-0.210832	-0.047835	0.00317838	0.129658	0.132836
LMCK 154	MM	LL	LL	LL	LS	LS	LS	SS	LL	LL	LL	LL	SS	0.307696	0.549324	-0.0192	0.1655	0.713815	0.85702	1.57084
LMCK 155	MM	LL	LL	LS	LS	LS	LS	LS	LL	LL	LL	LL	LS	0.0673407	-0.000525718	-0.443344	0.04368	0.560036	0.066815	0.626851
LMCK 156	MP	LS	LS	LS	LS	LS	LS	LS	LL	LL	LL	LL	SS	0.277797	0.354226	0.00712	0.106975	-0.0566804	0.632023	0.575342
LMCK 157	MM	LL	LL	LS	LS	LS	LS	LL	LL	LL	LL	LL	LL	0.107596	0.196971	-0.0688229	-0.109079	-0.065549	0.304567	0.239018
LMCK 158	MM	LL	LL	LL	LL	LL	LL	LL	LL	LL	LL	LL	LL	0.225856	0.386478	0.037536	0.13508	0.767235	0.612334	1.37957
LMCK 159	MM	LL	LL	LL	LL	LL	LL	LL	LL	LL	LL	LL	LL	0.285117	0.200425	-0.082384	0.06998	0.491693	0.485542	0.977234
LMCK 160	MP	SS	SS	SS	SS	SS	SS	SS	LL	LL	LL	LL	SS	0.151678	0.108177	-0.060848	-0.004565	0.439647	0.259855	0.699501
LMCK 161	MM	LL	LL	LL	LL	LL	LL	LL	LL	LL	LL	LL	LL	0.211281	0.252192	0.094816	-0.114645	0.417782	0.463473	0.881255
LMCK 162	MP	LS	LL	SS	SS	SS	SS	SS	LL	LL	LL	LL	SS	0.119905	-0.0637245	0.050576	0.159405	0.206626	0.0561801	0.262806
LMCK 163	MM		LL	LL	LL	LL	LL	SS	LL	LL	LL	LL	SS	0.00442508	-0.0433551	0.004544	-0.01593	-0.00877555	-0.0389301	-0.0477056
LMCK 164	MM	LL	LL	LS	LS	LS	LS	LS	LL	LL	LL	LS	LS	-0.512502	-0.400421	-0.17232	-0.123725	-0.420034	-0.912923	-1.33296
LMCK 165	MM	LL	LL	LL	LL	LL	LL	LS	LL	LL	LL	LL	LS	-0.14118	-0.599667	0.05912	0.34135	0.0325169	-0.740848	-0.708331
LMCK 166	MM	LS	LL	SS	SS	SS	SS	SS	LL	LL	LL	LL	LS	-0.733291	-0.589044	-0.27552	-0.0841	-0.693035	-1.32233	-2.01537
LMCK 167	MP	LS	LL	LS	LS	LS	LS	LS	LS	LS	LS	LS	LS	-0.425353	-0.212623	0.03288	0.024775	-0.519196	-0.637976	-1.15717
LMCK 168	MM	LS	LL	LS	LS	LS	LS	SS	LL	LL	LL	LL	SS	-0.27453	-0.110775	-0.060624	-0.12847	-0.546497	-0.385305	-0.931803
LMCK 169	MM	LS	LL	SS	SS	SS	SS	SS	LL	LL	LL	LL	LS	-0.385706	-0.153403	-0.187936	-0.09658	-0.482814	-0.539109	-1.02192
LMCK 170	MM		LL	LS	LS	LS	LS	SS	LL	LL	LL	LL	SS	0.153113	0.071831	-0.251904	-0.17562	-0.159453	0.224944	0.0654911
LMCK 171	MM	LL	LL	LL	LL	LL	LL	LL	LL	LL	LL	LL	LL	-0.16755	-0.01007	0.212848	-0.304935	-0.0509524	-0.17762	-0.228573
LMCK 172		LS	LL	LS	LS	LS	LS	LS	LL	LL	LL	LL	SS	0.0667892	0.176692	0.084864	-0.069455	-0.18285	0.243481	0.060631
LMCK 173	MM	LL	LL	LL	LL	LL	LL	SS	LL	LL	LL	LL	SS	0.125654	0.0116642	0.384416	0.212105	0.218078	0.137318	0.355396
LMCK 174	MM	LL	LL	LL	LL	LL	LL	LS	LL	LL	LL	LL	SS	0.364734	0.366722	0.177511	0.120219	1.01299	0.731456	1.74444
LMCK 175	MP	LS	LS	LS	LS	LS	LS	LS	LL	LL	LL	LL	LS	0.0547335	0.226241	0.002784	-0.103105	0.288121	0.280975	0.569096
LMCK 176	MM	LL	LL	LL	LL	LL	LL	LS	LL	LL	LL	LL	LS	-0.205113	0.179277	0.023808	0.10574	-0.103923	-0.0258359	-0.129759
LMCK 177	MM	LL	LL	LL	LL	LL	LL	SS	LL	LL	LL	LL	LS	-0.233603	0.0815385	-0.069712	0.07514	0.0451774	-0.152065	-0.106887
LMCK 178	MP	LS	LL	LS	LS	LS	LS	LS	LL	LL	LL	LL	LS	-0.300946	-0.247906	-0.006608	-0.178615	0.0808022	-0.548852	-0.46805
LMCK 179	MP	SS	SS	SS	SS	SS	SS	SS	LS	LS	LS	LS	SS	-0.35062	-0.0706874	-0.122912	-0.08086	-0.699117	-0.421308	-1.12042
