# Supplementary material for: Longer or shorter spines: Reciprocal trait evolution in stickleback via triallelic regulatory changes in Stanniocalcin2a
Source: Proc Natl Acad Sci U S A. 2021 Jul 28;118(31):e2100694118. doi: 10.1073/pnas.2100694118 (PMC8346906; doi:10.1073/pnas.2100694118)
Supplement: Supplementary File [file pnas.2100694118.sd06.xlsx]

## Sheet: Sheet1
a. Percent Variance Explained by genotype at two peak markers (oGK724/725 and oGK768/769)
	DS1	DS2	PS	DS1+DS2+PS
Combined	21.4	18.3	22.1	25.6
LMCK	26.6	23.5	32.5	32.1
MNKA	16.7	13.9	14.7	20.1
b. Phenotypic dominance at oGK724/725
	DS1	DS2	PS	DS1+DS2+PS
Combined	0.262	0.361	0.435	0.365
LMCK	0.325	0.296	0.25	0.286
MNKA	0.109	0.389	0.476	0.317
c. Phenotypic dominance at oGK768/769
	DS1	DS2	PS	DS1+DS2+PS
Combined	0.73	0.648	0.67	0.686
LMCK	0.851	0.791	0.765	0.802
MNKA	0.543	0.445	0.443	0.479
