# Supplementary material for: Longer or shorter spines: Reciprocal trait evolution in stickleback via triallelic regulatory changes in Stanniocalcin2a
Source: Proc Natl Acad Sci U S A. 2021 Jul 28;118(31):e2100694118. doi: 10.1073/pnas.2100694118 (PMC8346906; doi:10.1073/pnas.2100694118)
Supplement: Supplementary File [file pnas.2100694118.sd07.xlsx]

## Sheet: Sheet1
All data on all Stc2 RNA-seq SNPs
Sample	contig	position	variantID	refAllele	altAllele	refCount	altCount	totalCount	lowMAPQDepth	lowBaseQDepth	rawDepth	otherBases	improperPairs
BP10DS	chrIV	13943021	.	C	G	9	12	21	0	0	21	0	0
BP10DS	chrIV	13943032	.	C	A	12	15	27	0	0	27	0	0
BP10DS	chrIV	13943424	.	A	C	26	20	46	1	0	47	0	0
BP10DS	chrIV	13943514	.	T	C	30	15	45	1	1	47	0	0
BP10DS	chrIV	13944267	.	A	G	26	21	47	1	0	48	0	0
BP10H	chrIV	13943021	.	C	G	0	2	2	0	0	2	0	0
BP10H	chrIV	13943032	.	C	A	0	2	2	0	0	2	0	0
BP10H	chrIV	13943424	.	A	C	0	3	3	0	0	3	0	0
BP10H	chrIV	13943514	.	T	C	1	3	4	0	0	4	0	0
BP10H	chrIV	13944267	.	A	G	0	4	4	0	0	4	0	0
BP10PF	chrIV	13943021	.	C	G	3	6	9	0	0	9	0	0
BP10PF	chrIV	13943032	.	C	A	5	7	12	0	0	12	0	0
BP10PF	chrIV	13943424	.	A	C	10	18	28	0	0	28	0	0
BP10PF	chrIV	13943514	.	T	C	12	20	32	0	1	33	0	0
BP10PF	chrIV	13944267	.	A	G	8	21	29	0	0	29	0	0
BP10PS	chrIV	13943021	.	C	G	9	9	18	0	0	18	0	0
BP10PS	chrIV	13943032	.	C	A	12	12	24	0	0	24	0	0
BP10PS	chrIV	13943424	.	A	C	26	21	47	0	1	48	0	0
BP10PS	chrIV	13943514	.	T	C	38	21	59	0	0	59	0	0
BP10PS	chrIV	13944267	.	A	G	22	13	35	0	1	36	0	0
BP11DS	chrIV	13943021	.	C	G	8	6	14	0	0	14	0	0
BP11DS	chrIV	13943032	.	C	A	9	9	18	0	0	18	0	0
BP11DS	chrIV	13943424	.	A	C	15	5	20	1	1	22	0	0
BP11DS	chrIV	13943514	.	T	C	16	9	25	2	0	27	0	0
BP11DS	chrIV	13944267	.	A	G	12	5	17	2	0	19	0	0
BP11H	chrIV	13943424	.	A	C	0	2	2	0	0	2	0	0
BP11H	chrIV	13944267	.	A	G	0	4	4	0	0	4	0	0
BP11PF	chrIV	13943021	.	C	G	0	1	1	0	0	1	0	0
BP11PF	chrIV	13943032	.	C	A	1	1	2	0	0	2	0	0
BP11PF	chrIV	13943424	.	A	C	1	3	4	0	0	4	0	0
BP11PF	chrIV	13943514	.	T	C	0	3	3	0	0	3	0	0
BP11PF	chrIV	13944267	.	A	G	0	4	4	0	0	4	0	0
BP11PS	chrIV	13943424	.	A	C	0	1	1	0	0	1	0	0
BP11PS	chrIV	13943514	.	T	C	1	1	2	0	0	2	0	0
BP11PS	chrIV	13944267	.	A	G	1	0	1	0	0	1	0	0
BP12DS	chrIV	13943021	.	C	G	4	6	10	0	0	10	0	0
BP12DS	chrIV	13943032	.	C	A	7	7	14	0	0	14	0	0
BP12DS	chrIV	13943424	.	A	C	17	16	33	1	0	34	0	0
BP12DS	chrIV	13943514	.	T	C	15	12	27	1	0	28	0	0
BP12DS	chrIV	13944267	.	A	G	10	12	22	1	1	24	0	0
BP12PS	chrIV	13943021	.	C	G	13	7	20	0	0	20	0	0
BP12PS	chrIV	13943032	.	C	A	18	9	27	0	0	27	0	0
BP12PS	chrIV	13943424	.	A	C	45	17	62	1	1	64	0	0
BP12PS	chrIV	13943514	.	T	C	54	26	80	2	1	83	0	0
BP12PS	chrIV	13944267	.	A	G	28	21	49	2	2	53	0	0
BP13DS	chrIV	13943021	.	C	G	2	4	6	0	0	6	0	0
BP13DS	chrIV	13943032	.	C	A	6	4	10	0	0	10	0	0
BP13DS	chrIV	13943424	.	A	C	14	2	16	0	0	16	0	0
BP13DS	chrIV	13943514	.	T	C	16	4	20	0	0	20	0	0
BP13DS	chrIV	13944267	.	A	G	12	4	16	0	0	16	0	0
BP13PS	chrIV	13943021	.	C	G	12	4	16	0	0	16	0	0
BP13PS	chrIV	13943032	.	C	A	17	5	22	0	0	22	0	0
BP13PS	chrIV	13943424	.	A	C	38	18	56	0	0	56	0	0
BP13PS	chrIV	13943514	.	T	C	37	22	59	0	0	59	0	0
BP13PS	chrIV	13944267	.	A	G	37	19	56	1	1	58	0	0
BP1DS	chrIV	13943021	.	C	G	8	3	11	0	0	11	0	0
BP1DS	chrIV	13943032	.	C	A	9	3	12	0	1	13	0	0
BP1DS	chrIV	13943424	.	A	C	14	6	20	0	0	20	0	0
BP1DS	chrIV	13943514	.	T	C	16	4	20	0	0	20	0	0
BP1DS	chrIV	13944267	.	A	G	11	7	18	0	0	18	0	0
BP1PS	chrIV	13943021	.	C	G	9	3	12	0	0	12	0	0
BP1PS	chrIV	13943032	.	C	A	10	4	14	0	0	14	0	0
BP1PS	chrIV	13943424	.	A	C	22	5	27	0	0	27	0	0
BP1PS	chrIV	13943514	.	T	C	20	6	26	0	0	26	0	0
BP1PS	chrIV	13944267	.	A	G	11	8	19	1	0	20	0	0
BP2DS	chrIV	13943021	.	C	G	11	0	11	0	1	12	0	0
BP2DS	chrIV	13943032	.	C	A	13	3	16	0	0	16	0	0
BP2DS	chrIV	13943424	.	A	C	22	4	26	0	0	26	0	0
BP2DS	chrIV	13943514	.	T	C	13	7	20	0	0	20	0	0
BP2DS	chrIV	13944267	.	A	G	17	9	26	0	0	26	0	0
BP2H	chrIV	13943021	.	C	G	1	2	3	0	0	3	0	0
BP2H	chrIV	13943032	.	C	A	1	4	5	0	0	5	0	0
BP2H	chrIV	13943424	.	A	C	1	8	9	0	0	9	0	0
BP2H	chrIV	13943514	.	T	C	0	9	9	0	0	9	0	0
BP2H	chrIV	13944267	.	A	G	1	9	10	0	0	10	0	0
BP2PF	chrIV	13943021	.	C	G	3	5	8	0	0	8	0	0
BP2PF	chrIV	13943032	.	C	A	5	10	15	0	0	15	0	0
BP2PF	chrIV	13943424	.	A	C	21	23	44	0	0	44	0	0
BP2PF	chrIV	13943514	.	T	C	22	18	40	1	0	41	0	0
BP2PF	chrIV	13944267	.	A	G	14	16	30	1	0	31	0	0
BP2PS	chrIV	13943021	.	C	G	11	3	14	0	0	14	0	0
BP2PS	chrIV	13943032	.	C	A	11	4	15	1	0	16	0	0
BP2PS	chrIV	13943424	.	A	C	26	5	31	0	1	32	0	0
BP2PS	chrIV	13943514	.	T	C	25	8	33	0	0	33	0	0
BP2PS	chrIV	13944267	.	A	G	18	15	33	0	0	33	0	0
BP3DS	chrIV	13943021	.	C	G	7	5	12	0	0	12	0	0
BP3DS	chrIV	13943032	.	C	A	8	6	14	0	0	14	0	0
BP3DS	chrIV	13943424	.	A	C	15	4	19	0	0	19	0	0
BP3DS	chrIV	13943514	.	T	C	19	9	28	1	0	29	0	0
BP3DS	chrIV	13944267	.	A	G	18	9	27	1	0	28	0	0
BP3H	chrIV	13943021	.	C	G	1	5	6	0	0	6	0	0
BP3H	chrIV	13943032	.	C	A	1	6	7	0	0	7	0	0
BP3H	chrIV	13943424	.	A	C	3	1	4	0	0	4	0	0
BP3H	chrIV	13943514	.	T	C	1	5	6	0	0	6	0	0
BP3H	chrIV	13944267	.	A	G	0	7	7	1	0	8	0	0
BP3PF	chrIV	13943021	.	C	G	1	4	5	0	0	5	0	0
BP3PF	chrIV	13943032	.	C	A	1	8	9	0	0	9	0	0
BP3PF	chrIV	13943424	.	A	C	21	18	39	0	0	39	0	0
BP3PF	chrIV	13943514	.	T	C	24	19	43	0	0	43	0	0
BP3PF	chrIV	13944267	.	A	G	15	20	35	0	3	38	0	0
BP3PS	chrIV	13943021	.	C	G	10	4	14	0	0	14	0	0
BP3PS	chrIV	13943032	.	C	A	12	5	17	0	0	17	0	0
BP3PS	chrIV	13943424	.	A	C	35	9	44	0	0	44	0	0
BP3PS	chrIV	13943514	.	T	C	31	10	41	0	2	43	0	0
BP3PS	chrIV	13944267	.	A	G	30	6	36	0	0	36	0	0
BP5DS	chrIV	13943021	.	C	G	10	15	25	0	0	25	0	0
BP5DS	chrIV	13943032	.	C	A	13	14	27	0	1	28	0	0
BP5DS	chrIV	13943424	.	A	C	18	11	29	0	0	29	0	0
BP5DS	chrIV	13943514	.	T	C	19	6	25	1	0	26	0	0
BP5DS	chrIV	13944267	.	A	G	19	5	24	2	0	26	0	0
BP5H	chrIV	13943021	.	C	G	0	2	2	0	0	2	0	0
BP5H	chrIV	13943032	.	C	A	1	2	3	0	0	3	0	0
BP5H	chrIV	13943424	.	A	C	1	1	2	0	1	3	0	0
BP5H	chrIV	13943514	.	T	C	0	9	9	0	0	9	0	0
BP5H	chrIV	13944267	.	A	G	0	6	6	0	0	6	0	0
BP5PF	chrIV	13943021	.	C	G	7	11	18	0	0	18	0	0
BP5PF	chrIV	13943032	.	C	A	8	15	23	0	0	23	0	0
BP5PF	chrIV	13943424	.	A	C	22	20	42	0	0	42	0	0
BP5PF	chrIV	13943514	.	T	C	17	30	47	0	3	50	0	0
BP5PF	chrIV	13944267	.	A	G	10	24	34	0	0	34	0	0
BP5PS	chrIV	13943021	.	C	G	8	3	11	0	0	11	0	0
BP5PS	chrIV	13943032	.	C	A	12	4	16	1	0	17	0	0
BP5PS	chrIV	13943424	.	A	C	29	9	38	0	2	40	0	0
BP5PS	chrIV	13943514	.	T	C	29	10	39	0	0	39	0	0
BP5PS	chrIV	13944267	.	A	G	25	15	40	0	0	40	0	0
BP6DS	chrIV	13943021	.	C	G	1	3	4	0	0	4	0	0
BP6DS	chrIV	13943032	.	C	A	1	2	3	0	1	4	0	0
BP6DS	chrIV	13943424	.	A	C	9	5	14	0	0	14	0	0
BP6DS	chrIV	13943514	.	T	C	11	1	12	0	0	12	0	0
BP6DS	chrIV	13944267	.	A	G	10	1	11	0	0	11	0	0
BP6H	chrIV	13943021	.	C	G	7	9	16	0	0	16	0	0
BP6H	chrIV	13943032	.	C	A	11	10	21	0	0	21	0	0
BP6H	chrIV	13943424	.	A	C	34	10	44	0	1	45	0	0
BP6H	chrIV	13943514	.	T	C	37	14	51	0	0	51	0	0
BP6H	chrIV	13944267	.	A	G	24	24	48	0	0	48	0	0
BP6PF	chrIV	13943021	.	C	G	6	5	11	0	0	11	0	0
BP6PF	chrIV	13943032	.	C	A	7	6	13	0	0	13	0	0
BP6PF	chrIV	13943424	.	A	C	9	11	20	0	1	21	0	0
BP6PF	chrIV	13943514	.	T	C	11	14	25	0	0	25	0	0
BP6PF	chrIV	13944267	.	A	G	5	8	13	0	0	13	0	0
BP6PS	chrIV	13943021	.	C	G	8	2	10	0	1	11	0	0
BP6PS	chrIV	13943032	.	C	A	10	3	13	0	0	13	0	0
BP6PS	chrIV	13943424	.	A	C	23	8	31	1	1	33	0	0
BP6PS	chrIV	13943514	.	T	C	31	15	46	1	1	48	0	0
BP6PS	chrIV	13944267	.	A	G	28	20	48	1	1	50	0	0
BP7DS	chrIV	13943021	.	C	G	6	4	10	0	0	10	0	0
BP7DS	chrIV	13943032	.	C	A	7	7	14	0	0	14	0	0
BP7DS	chrIV	13943424	.	A	C	5	3	8	0	0	8	0	0
BP7DS	chrIV	13943514	.	T	C	6	2	8	0	0	8	0	0
BP7DS	chrIV	13944267	.	A	G	8	6	14	0	0	14	0	0
BP7PS	chrIV	13943021	.	C	G	4	6	10	0	0	10	0	0
BP7PS	chrIV	13943032	.	C	A	6	8	14	0	1	15	0	0
BP7PS	chrIV	13943424	.	A	C	23	15	38	0	1	39	0	0
BP7PS	chrIV	13943514	.	T	C	29	12	41	1	1	43	0	0
BP7PS	chrIV	13944267	.	A	G	23	15	38	1	1	40	0	0
BP8DS	chrIV	13943021	.	C	G	10	8	18	0	0	18	0	0
BP8DS	chrIV	13943032	.	C	A	14	11	25	0	0	25	0	0
BP8DS	chrIV	13943424	.	A	C	20	17	37	0	0	37	0	0
BP8DS	chrIV	13943514	.	T	C	23	9	32	2	2	36	0	0
BP8DS	chrIV	13944267	.	A	G	27	11	38	2	0	40	0	0
BP8PS	chrIV	13943021	.	C	G	12	8	20	0	1	21	0	0
BP8PS	chrIV	13943032	.	C	A	15	11	26	0	1	27	0	0
BP8PS	chrIV	13943424	.	A	C	43	21	64	0	0	64	0	0
BP8PS	chrIV	13943514	.	T	C	44	24	68	1	1	70	0	0
BP8PS	chrIV	13944267	.	A	G	35	26	61	1	0	62	0	0
BP9DS	chrIV	13943021	.	C	G	9	8	17	0	0	17	0	0
BP9DS	chrIV	13943032	.	C	A	13	12	25	0	0	25	0	0
BP9DS	chrIV	13943424	.	A	C	28	21	49	1	0	50	0	0
BP9DS	chrIV	13943514	.	T	C	41	20	61	2	1	64	0	0
BP9DS	chrIV	13944267	.	A	G	32	18	50	2	1	53	0	0
BP9PS	chrIV	13943021	.	C	G	8	9	17	0	0	17	0	0
BP9PS	chrIV	13943032	.	C	A	10	11	21	0	0	21	0	0
BP9PS	chrIV	13943424	.	A	C	32	27	59	1	1	61	0	0
BP9PS	chrIV	13943514	.	T	C	34	21	55	1	0	56	0	0
BP9PS	chrIV	13944267	.	A	G	26	14	40	0	0	40	0	0
M10DS	chrIV	13943021	.	C	G	4	16	20	0	0	20	0	0
M10DS	chrIV	13943032	.	C	A	6	20	26	0	0	26	0	0
M10DS	chrIV	13943424	.	A	C	17	15	32	0	2	34	0	0
M10DS	chrIV	13943514	.	T	C	17	19	36	1	0	37	0	0
M10DS	chrIV	13944267	.	A	G	13	18	31	1	1	33	0	0
M10H	chrIV	13943021	.	C	G	0	2	2	0	0	2	0	0
M10H	chrIV	13943032	.	C	A	0	2	2	0	0	2	0	0
M10H	chrIV	13943424	.	A	C	0	8	8	0	0	8	0	0
M10H	chrIV	13943514	.	T	C	0	6	6	0	0	6	0	0
M10H	chrIV	13944267	.	A	G	0	3	3	0	0	3	0	0
M10PF	chrIV	13943021	.	C	G	9	8	17	0	0	17	0	0
M10PF	chrIV	13943032	.	C	A	12	12	24	0	0	24	0	0
M10PF	chrIV	13943424	.	A	C	32	18	50	0	4	54	0	0
M10PF	chrIV	13943514	.	T	C	28	20	48	0	1	49	0	0
M10PF	chrIV	13944267	.	A	G	22	22	44	0	0	44	0	0
M10PS	chrIV	13943021	.	C	G	0	10	10	0	0	10	0	0
M10PS	chrIV	13943032	.	C	A	1	9	10	0	1	11	0	0
M10PS	chrIV	13943424	.	A	C	7	13	20	0	0	20	0	0
M10PS	chrIV	13943514	.	T	C	11	20	31	0	1	32	0	0
M10PS	chrIV	13944267	.	A	G	10	21	31	0	0	31	0	0
M11DS	chrIV	13943021	.	C	G	1	6	7	0	0	7	0	0
M11DS	chrIV	13943032	.	C	A	1	6	7	0	0	7	0	0
M11DS	chrIV	13943424	.	A	C	4	6	10	0	0	10	0	0
M11DS	chrIV	13943514	.	T	C	8	5	13	1	0	14	0	0
M11DS	chrIV	13944267	.	A	G	7	4	11	0	0	11	0	0
M11H	chrIV	13943514	.	T	C	0	1	1	0	0	1	0	0
M11H	chrIV	13944267	.	A	G	0	3	3	0	0	3	0	0
M11PF	chrIV	13943021	.	C	G	6	6	12	0	0	12	0	0
M11PF	chrIV	13943032	.	C	A	7	7	14	0	0	14	0	0
M11PF	chrIV	13943424	.	A	C	32	19	51	0	1	52	0	0
M11PF	chrIV	13943514	.	T	C	33	20	53	0	0	53	0	0
M11PF	chrIV	13944267	.	A	G	18	10	28	0	0	28	0	0
M12DS	chrIV	13943021	.	C	G	1	2	3	0	0	3	0	0
M12DS	chrIV	13943032	.	C	A	3	4	7	0	0	7	0	0
M12DS	chrIV	13943424	.	A	C	3	7	10	0	0	10	0	0
M12DS	chrIV	13943514	.	T	C	1	16	17	0	0	17	0	0
M12DS	chrIV	13944267	.	A	G	4	9	13	0	1	14	0	0
M12PS	chrIV	13943021	.	C	G	1	5	6	0	0	6	0	0
M12PS	chrIV	13943032	.	C	A	1	9	10	0	0	10	0	0
M12PS	chrIV	13943424	.	A	C	12	12	24	0	1	25	0	0
M12PS	chrIV	13943514	.	T	C	10	20	30	0	1	31	0	0
M12PS	chrIV	13944267	.	A	G	6	19	25	0	0	25	0	0
M13DS	chrIV	13943021	.	C	G	1	8	9	0	0	9	0	0
M13DS	chrIV	13943032	.	C	A	0	12	12	0	0	12	0	0
M13DS	chrIV	13943424	.	A	C	3	12	15	0	1	16	0	0
M13DS	chrIV	13943514	.	T	C	6	11	17	0	0	17	0	0
M13DS	chrIV	13944267	.	A	G	9	11	20	0	0	20	0	0
M13PS	chrIV	13943021	.	C	G	2	4	6	0	0	6	0	0
M13PS	chrIV	13943032	.	C	A	4	6	10	0	0	10	0	0
M13PS	chrIV	13943424	.	A	C	7	16	23	0	0	23	0	0
M13PS	chrIV	13943514	.	T	C	5	15	20	0	0	20	0	0
M13PS	chrIV	13944267	.	A	G	3	8	11	0	0	11	0	0
M1DS	chrIV	13943021	.	C	G	7	5	12	0	0	12	0	0
M1DS	chrIV	13943032	.	C	A	8	9	17	0	0	17	0	0
M1DS	chrIV	13943424	.	A	C	15	16	31	0	0	31	0	0
M1DS	chrIV	13943514	.	T	C	11	13	24	0	1	25	0	0
M1DS	chrIV	13944267	.	A	G	8	13	21	0	0	21	0	0
M1PS	chrIV	13943021	.	C	G	2	2	4	0	0	4	0	0
M1PS	chrIV	13943032	.	C	A	3	4	7	0	0	7	0	0
M1PS	chrIV	13943424	.	A	C	12	13	25	0	0	25	0	0
M1PS	chrIV	13943514	.	T	C	7	15	22	0	0	22	0	0
M1PS	chrIV	13944267	.	A	G	6	11	17	0	0	17	0	0
M2DS	chrIV	13943021	.	C	G	4	10	14	0	0	14	0	0
M2DS	chrIV	13943032	.	C	A	4	11	15	0	0	15	0	0
M2DS	chrIV	13943424	.	A	C	5	13	18	0	0	18	0	0
M2DS	chrIV	13943514	.	T	C	5	14	19	0	2	21	0	0
M2DS	chrIV	13944267	.	A	G	7	19	26	0	0	26	0	0
M2H	chrIV	13943424	.	A	C	1	2	3	0	0	3	0	0
M2H	chrIV	13943514	.	T	C	1	1	2	0	0	2	0	0
M2H	chrIV	13944267	.	A	G	1	0	1	0	0	1	0	0
M2PF	chrIV	13943021	.	C	G	4	4	8	0	0	8	0	0
M2PF	chrIV	13943032	.	C	A	5	4	9	0	0	9	0	0
M2PF	chrIV	13943424	.	A	C	14	9	23	0	2	25	0	0
M2PF	chrIV	13943514	.	T	C	8	11	19	0	0	19	0	0
M2PF	chrIV	13944267	.	A	G	14	9	23	0	0	23	0	0
M2PS	chrIV	13943021	.	C	G	2	4	6	0	1	7	0	0
M2PS	chrIV	13943032	.	C	A	2	6	8	0	1	9	0	0
M2PS	chrIV	13943424	.	A	C	4	15	19	0	0	19	0	0
M2PS	chrIV	13943514	.	T	C	5	11	16	0	0	16	0	0
M2PS	chrIV	13944267	.	A	G	8	13	21	0	0	21	0	0
M3DS	chrIV	13943021	.	C	G	2	6	8	0	0	8	0	0
M3DS	chrIV	13943032	.	C	A	2	7	9	0	0	9	0	0
M3DS	chrIV	13943424	.	A	C	2	7	9	0	0	9	0	0
M3DS	chrIV	13943514	.	T	C	6	6	12	0	0	12	0	0
M3DS	chrIV	13944267	.	A	G	9	7	16	0	0	16	0	0
M3H	chrIV	13943424	.	A	C	1	3	4	0	0	4	0	0
M3H	chrIV	13943514	.	T	C	0	3	3	0	0	3	0	0
M3H	chrIV	13944267	.	A	G	1	3	4	0	0	4	0	0
M3PF	chrIV	13943021	.	C	G	4	9	13	0	0	13	0	0
M3PF	chrIV	13943032	.	C	A	5	10	15	0	0	15	0	0
M3PF	chrIV	13943424	.	A	C	21	10	31	1	0	32	0	0
M3PF	chrIV	13943514	.	T	C	31	17	48	2	0	50	0	0
M3PF	chrIV	13944267	.	A	G	24	12	36	2	0	38	0	0
M3PS	chrIV	13943021	.	C	G	1	5	6	0	0	6	0	0
M3PS	chrIV	13943032	.	C	A	3	5	8	0	0	8	0	0
M3PS	chrIV	13943424	.	A	C	9	5	14	0	0	14	0	0
M3PS	chrIV	13943514	.	T	C	9	8	17	0	0	17	0	0
M3PS	chrIV	13944267	.	A	G	8	6	14	0	0	14	0	0
M4DS	chrIV	13943021	.	C	G	3	7	10	0	0	10	0	0
M4DS	chrIV	13943032	.	C	A	3	8	11	0	0	11	0	0
M4DS	chrIV	13943424	.	A	C	2	10	12	0	0	12	0	0
M4DS	chrIV	13943514	.	T	C	4	5	9	0	0	9	0	0
M4DS	chrIV	13944267	.	A	G	7	5	12	0	0	12	0	0
M4PS	chrIV	13943021	.	C	G	1	2	3	0	0	3	0	0
M4PS	chrIV	13943032	.	C	A	2	2	4	0	0	4	0	0
M4PS	chrIV	13943424	.	A	C	5	11	16	0	0	16	0	0
M4PS	chrIV	13943514	.	T	C	4	18	22	0	0	22	0	0
M4PS	chrIV	13944267	.	A	G	3	14	17	0	0	17	0	0
M6DS	chrIV	13943021	.	C	G	2	8	10	0	0	10	0	0
M6DS	chrIV	13943032	.	C	A	2	8	10	0	0	10	0	0
M6DS	chrIV	13943424	.	A	C	4	6	10	0	0	10	0	0
M6DS	chrIV	13943514	.	T	C	2	9	11	0	0	11	0	0
M6DS	chrIV	13944267	.	A	G	4	8	12	0	0	12	0	0
M6H	chrIV	13943021	.	C	G	0	4	4	0	0	4	0	0
M6H	chrIV	13943032	.	C	A	0	5	5	0	0	5	0	0
M6H	chrIV	13943424	.	A	C	2	5	7	0	0	7	0	0
M6H	chrIV	13943514	.	T	C	2	2	4	0	0	4	0	0
M6H	chrIV	13944267	.	A	G	1	0	1	0	0	1	0	0
M6PF	chrIV	13943021	.	C	G	10	5	15	0	0	15	0	0
M6PF	chrIV	13943032	.	C	A	14	8	22	0	0	22	0	0
M6PF	chrIV	13943424	.	A	C	21	15	36	0	0	36	0	0
M6PF	chrIV	13943514	.	T	C	22	12	34	0	0	34	0	0
M6PF	chrIV	13944267	.	A	G	22	9	31	0	1	32	0	0
M6PS	chrIV	13943021	.	C	G	4	5	9	0	1	10	0	0
M6PS	chrIV	13943032	.	C	A	6	9	15	0	0	15	0	0
M6PS	chrIV	13943424	.	A	C	8	13	21	0	0	21	0	0
M6PS	chrIV	13943514	.	T	C	9	19	28	0	0	28	0	0
M6PS	chrIV	13944267	.	A	G	11	15	26	0	0	26	0	0
M7DS	chrIV	13943021	.	C	G	1	4	5	0	0	5	0	0
M7DS	chrIV	13943032	.	C	A	1	5	6	0	0	6	0	0
M7DS	chrIV	13943424	.	A	C	3	3	6	0	0	6	0	0
M7DS	chrIV	13943514	.	T	C	2	4	6	0	0	6	0	0
M7DS	chrIV	13944267	.	A	G	0	3	3	0	0	3	0	0
M7PS	chrIV	13943021	.	C	G	2	1	3	1	0	4	0	0
M7PS	chrIV	13943032	.	C	A	3	1	4	1	0	5	0	0
M7PS	chrIV	13943424	.	A	C	4	13	17	1	0	18	0	0
M7PS	chrIV	13943514	.	T	C	6	12	18	1	0	19	0	0
M7PS	chrIV	13944267	.	A	G	6	5	11	0	1	12	0	0
M8DS	chrIV	13943021	.	C	G	5	6	11	0	0	11	0	0
M8DS	chrIV	13943032	.	C	A	6	7	13	0	0	13	0	0
M8DS	chrIV	13943424	.	A	C	10	15	25	0	0	25	0	0
M8DS	chrIV	13943514	.	T	C	13	17	30	0	0	30	0	0
M8DS	chrIV	13944267	.	A	G	11	14	25	0	1	26	0	0
M8PS	chrIV	13943021	.	C	G	0	3	3	0	0	3	0	0
M8PS	chrIV	13943032	.	C	A	0	3	3	0	0	3	0	0
M8PS	chrIV	13943424	.	A	C	6	8	14	0	0	14	0	0
M8PS	chrIV	13943514	.	T	C	5	9	14	0	0	14	0	0
M8PS	chrIV	13944267	.	A	G	5	7	12	0	0	12	0	0
M9DS	chrIV	13943021	.	C	G	3	17	20	0	0	20	0	0
M9DS	chrIV	13943032	.	C	A	4	22	26	0	0	26	0	0
M9DS	chrIV	13943424	.	A	C	13	25	38	0	0	38	0	0
M9DS	chrIV	13943514	.	T	C	14	21	35	0	0	35	0	0
M9DS	chrIV	13944267	.	A	G	11	21	32	0	0	32	0	0
M9H	chrIV	13943021	.	C	G	2	8	10	0	1	11	0	0
M9H	chrIV	13943032	.	C	A	4	11	15	0	0	15	0	0
M9H	chrIV	13943424	.	A	C	15	14	29	0	0	29	0	0
M9H	chrIV	13943514	.	T	C	12	14	26	1	0	27	0	0
M9H	chrIV	13944267	.	A	G	4	18	22	1	0	23	0	0
M9PF	chrIV	13943021	.	C	G	7	2	9	0	0	9	0	0
M9PF	chrIV	13943032	.	C	A	8	3	11	0	0	11	0	0
M9PF	chrIV	13943424	.	A	C	10	11	21	0	0	21	0	0
M9PF	chrIV	13943514	.	T	C	13	18	31	0	1	32	0	0
M9PF	chrIV	13944267	.	A	G	8	9	17	0	0	17	0	0
M9PS	chrIV	13943021	.	C	G	2	10	12	0	0	12	0	0
M9PS	chrIV	13943032	.	C	A	2	10	12	0	0	12	0	0
M9PS	chrIV	13943424	.	A	C	8	12	20	0	0	20	0	0
M9PS	chrIV	13943514	.	T	C	5	10	15	0	0	15	0	0
M9PS	chrIV	13944267	.	A	G	7	16	23	0	0	23	0	0
