# Supplementary material for: Longer or shorter spines: Reciprocal trait evolution in stickleback via triallelic regulatory changes in Stanniocalcin2a
Source: Proc Natl Acad Sci U S A. 2021 Jul 28;118(31):e2100694118. doi: 10.1073/pnas.2100694118 (PMC8346906; doi:10.1073/pnas.2100694118)
Supplement: Supplementary File [file pnas.2100694118.sd08.xlsx]

## Sheet: Sheet1
GO in DESeq2 differentially expressed genes
a. Changes in DS (either direction)
#GO_term	adj_p	observed_count	total_count	expected_count	enrichment	definition
GO:0030049	1.03623e-08	17	44	1.9926	8.53159	muscle filament sliding
GO:0055010	5.94839e-07	13	31	1.40387	9.26009	ventricular cardiac muscle tissue morphogenesis
GO:0005576	5.33452e-07	128	1647	74.5865	1.71613	extracellular region
GO:0060048	2.26269e-05	15	57	2.58132	5.81099	cardiac muscle contraction
GO:0006096	0.000668369	12	47	2.12845	5.63789	glycolytic process
GO:0005509	0.000759612	55	616	27.8963	1.97158	calcium ion binding
GO:0005859	0.000882746	6	10	0.452863	13.2491	muscle myosin complex
GO:0005980	0.000903274	7	15	0.679294	10.3048	glycogen catabolic process
GO:0006094	0.00095512	12	51	2.3096	5.19571	gluconeogenesis
GO:0003009	0.0033986	9	32	1.44916	6.21049	skeletal muscle contraction
GO:0062023	0.0031691	35	348	15.7596	2.22087	collagen-containing extracellular matrix
GO:0014883	0.00318558	5	8	0.36229	13.8011	transition between fast and slow fiber
GO:0031012	0.00560049	30	287	12.9972	2.3082	extracellular matrix
GO:0005861	0.0133158	6	16	0.72458	8.28066	troponin complex
GO:0002026	0.0184737	6	17	0.769866	7.79356	regulation of the force of heart contraction
GO:0006942	0.0175856	5	11	0.498149	10.0372	regulation of striated muscle contraction
GO:0008184	0.0221697	3	3	0.135859	22.0818	glycogen phosphorylase activity
GO:0102499	0.0209381	3	3	0.135859	22.0818	SHG alpha-glucan phosphorylase activity
GO:0046166	0.0198361	3	3	0.135859	22.0818	glyceraldehyde-3-phosphate biosynthetic process
GO:0004802	0.0188442	3	3	0.135859	22.0818	transketolase activity
GO:0102250	0.0179469	3	3	0.135859	22.0818	linear malto-oligosaccharide phosphorylase activity
GO:0061621	0.0200285	8	34	1.53973	5.19571	canonical glycolysis
GO:0005581	0.0227349	12	75	3.39647	3.53308	collagen trimer
GO:0005158	0.0258078	7	27	1.22273	5.7249	insulin receptor binding
GO:0016459	0.0255035	10	55	2.49074	4.01486	myosin complex
GO:0003824	0.0276992	41	500	22.6431	1.8107	catalytic activity
GO:0031406	0.0380624	4	8	0.36229	11.0409	carboxylic acid binding
GO:0006629	0.0489263	44	566	25.632	1.7166	lipid metabolic process
GO:0048562	0.0502259	3	4	0.181145	16.5613	embryonic organ morphogenesis
GO:0043932	0.0485517	3	4	0.181145	16.5613	ossification involved in bone remodeling
GO:0032376	0.0469855	3	4	0.181145	16.5613	positive regulation of cholesterol transport
GO:0009058	0.0458753	8	40	1.81145	4.41635	biosynthetic process
GO:0030208	0.0476293	5	15	0.679294	7.36058	dermatan sulfate biosynthetic process
GO:0030016	0.051544	8	41	1.85674	4.30863	myofibril
GO:0030023	0.0509598	4	9	0.407576	9.81411	extracellular matrix constituent conferring elasticity
GO:0000050	0.0495443	4	9	0.407576	9.81411	urea cycle
GO:0043462	0.0482053	4	9	0.407576	9.81411	regulation of ATPase activity
b. Down in Short DS
#GO_term	adj_p	observed_count	total_count	expected_count	enrichment	definition
GO:0030049	8.03519e-11	15	44	1.02684	14.6079	muscle filament sliding
GO:0055010	2.6846e-09	12	31	0.723456	16.587	ventricular cardiac muscle tissue morphogenesis
GO:0005576	3.48235e-08	81	1647	38.4365	2.10737	extracellular region
GO:0060048	3.0981e-07	13	57	1.33023	9.77277	cardiac muscle contraction
GO:0062023	3.79397e-07	30	348	8.12138	3.69395	collagen-containing extracellular matrix
GO:0031012	3.43047e-07	27	287	6.69781	4.03117	extracellular matrix
GO:0005581	5.64027e-05	12	75	1.7503	6.85598	collagen trimer
GO:0014883	0.000116289	5	8	0.186698	26.7812	transition between fast and slow fiber
GO:0005859	0.000447514	5	10	0.233373	21.4249	muscle myosin complex
GO:0002026	0.000403181	6	17	0.396734	15.1235	regulation of the force of heart contraction
GO:0005201	0.000596881	15	151	3.52393	4.25661	extracellular matrix structural constituent
GO:0006942	0.000603561	5	11	0.25671	19.4772	regulation of striated muscle contraction
GO:0005509	0.00160308	33	616	14.3758	2.29553	calcium ion binding
GO:0030020	0.00373662	7	37	0.86348	8.10673	extracellular matrix structural constituent conferring tensile strength
GO:0005861	0.00414548	5	16	0.373397	13.3906	troponin complex
GO:0030017	0.00393053	9	67	1.5636	5.75595	sarcomere
GO:0030198	0.00475146	17	231	5.39092	3.15345	extracellular matrix organization
GO:0030023	0.00486554	4	9	0.210036	19.0444	extracellular matrix constituent conferring elasticity
GO:0043462	0.00460946	4	9	0.210036	19.0444	regulation of ATPase activity
GO:0016459	0.00496843	8	55	1.28355	6.23271	myosin complex
GO:0030016	0.00502059	7	41	0.956829	7.31583	myofibril
GO:0010811	0.00479239	7	41	0.956829	7.31583	positive regulation of cell-substrate adhesion
GO:0030282	0.00539175	7	42	0.980167	7.14164	bone mineralization
GO:0043932	0.00539827	3	4	0.0933492	32.1374	ossification involved in bone remodeling
GO:0001501	0.00738972	13	155	3.61728	3.59386	skeletal system development
GO:0003009	0.00844553	6	32	0.746794	8.03435	skeletal muscle contraction
GO:0042254	0.00848321	10	97	2.26372	4.41751	ribosome biogenesis
GO:0043202	0.0115092	10	101	2.35707	4.24256	lysosomal lumen
GO:0005788	0.0130481	18	287	6.69781	2.68745	endoplasmic reticulum lumen
GO:0001649	0.0160695	10	106	2.47375	4.04244	osteoblast differentiation
GO:0030207	0.0204574	4	14	0.326722	12.2428	chondroitin sulfate catabolic process
GO:0006936	0.0236626	10	112	2.61378	3.82588	muscle contraction
GO:0032982	0.0257255	4	15	0.35006	11.4266	myosin filament
GO:0030208	0.0249688	4	15	0.35006	11.4266	dermatan sulfate biosynthetic process
GO:0030898	0.0242555	4	15	0.35006	11.4266	actin-dependent ATPase activity
GO:1902494	0.029882	3	7	0.163361	18.3642	catalytic complex
GO:0060349	0.0300333	5	28	0.653444	7.65176	bone morphogenesis
GO:0097512	0.0445121	3	8	0.186698	16.0687	cardiac myofibril
GO:0000146	0.046168	4	18	0.420071	9.52219	microfilament motor activity
c. Up in Short DS
#GO_term	adj_p	observed_count	total_count	expected_count	enrichment	definition
GO:0006096	1.10789e-05	11	47	1.0316	10.663	glycolytic process
GO:0006094	1.40053e-05	11	51	1.1194	9.82672	gluconeogenesis
GO:0005980	0.000402419	6	15	0.329234	18.2241	glycogen catabolic process
GO:0061621	0.00496196	7	34	0.746265	9.38005	canonical glycolysis
GO:0031406	0.00793827	4	8	0.175592	22.7801	carboxylic acid binding
GO:0006629	0.0240816	28	566	12.4231	2.25386	lipid metabolic process
GO:0019221	0.0240587	14	186	4.08251	3.42927	cytokine-mediated signaling pathway
GO:0005829	0.0243878	136	4699	103.138	1.31862	cytosol
GO:0004252	0.0486903	10	111	2.43633	4.10453	serine-type endopeptidase activity
GO:0031090	0.0465704	8	72	1.58033	5.06225	organelle membrane
GO:0030247	0.0464764	4	14	0.307285	13.0172	polysaccharide binding
GO:0002903	0.0443461	3	6	0.131694	22.7801	negative regulation of B cell apoptotic process
d. Changes in PS (either direction)
#GO_term	adj_p	observed_count	total_count	expected_count	enrichment	definition
GO:0005576	2.03608e-07	151	1647	89.8304	1.68094	extracellular region
GO:0005615	0.000903116	110	1261	68.7773	1.59937	extracellular space
GO:0005783	0.0008884	121	1435	78.2676	1.54598	endoplasmic reticulum
GO:0062023	0.00121292	42	348	18.9806	2.21279	collagen-containing extracellular matrix
GO:0016705	0.00392613	12	46	2.50893	4.78292	oxidoreductase activity, acting on paired donors, with incorporation or reduction of molecular oxygen
GO:0005789	0.0270847	80	936	51.0512	1.56706	endoplasmic reticulum membrane
e. Down in Short PS
#GO_term	adj_p	observed_count	total_count	expected_count	enrichment	definition
GO:0005576	9.17776e-06	96	1647	52.7005	1.82161	extracellular region
GO:0062023	1.11405e-05	34	348	11.1353	3.05336	collagen-containing extracellular matrix
GO:0005788	0.00190023	26	287	9.18339	2.8312	endoplasmic reticulum lumen
GO:0001501	0.00738717	17	155	4.95967	3.42765	skeletal system development
GO:0005046	0.0198387	3	3	0.0959937	31.2521	KDEL sequence binding
GO:0005783	0.0219035	73	1435	45.917	1.58983	endoplasmic reticulum
GO:0031012	0.0227082	23	287	9.18339	2.50452	extracellular matrix
GO:0007517	0.020844	12	96	3.0718	3.90651	muscle organ development
GO:0030663	0.0255939	5	15	0.479968	10.4174	COPI-coated vesicle membrane
GO:0016705	0.0282584	8	46	1.4719	5.43514	oxidoreductase activity, acting on paired donors, with incorporation or reduction of molecular oxygen
GO:0030023	0.0317857	4	9	0.287981	13.8898	extracellular matrix constituent conferring elasticity
GO:0034616	0.0291369	4	9	0.287981	13.8898	response to laminar fluid shear stress
GO:0016491	0.0288469	34	537	17.1829	1.97872	oxidoreductase activity
GO:0043932	0.0276649	3	4	0.127992	23.439	ossification involved in bone remodeling
GO:0034713	0.0378679	4	10	0.319979	12.5008	type I transforming growth factor beta receptor binding
GO:0031418	0.0379328	5	18	0.575962	8.68113	L-ascorbic acid binding
GO:0055114	0.0391248	38	645	20.6386	1.84121	oxidation-reduction process
f. Up in Short PS
#GO_term	adj_p	observed_count	total_count	expected_count	enrichment	definition
GO:0019221	0.00299283	17	186	4.19318	4.0542	cytokine-mediated signaling pathway
