# Supplementary material for: Longer or shorter spines: Reciprocal trait evolution in stickleback via triallelic regulatory changes in Stanniocalcin2a
Source: Proc Natl Acad Sci U S A. 2021 Jul 28;118(31):e2100694118. doi: 10.1073/pnas.2100694118 (PMC8346906; doi:10.1073/pnas.2100694118)
Supplement: Supplementary File [file pnas.2100694118.sd02.xlsx]

## Sheet: Sheet1
All triallelic regions
Chromosome	Start	Stop
chrI	7381000	7384000
chrI	8215500	8221500
chrI	8265000	8266000
chrI	8272000	8278500
chrI	8290000	8293000
chrI	8340000	8350000
chrI	8395000	8417000
chrI	8423000	8429500
chrI	8564500	8596000
chrI	8919500	8933500
chrI	8939000	8942000
chrI	8950500	8959000
chrI	8983500	8984500
chrI	9050000	9071000
chrI	9094500	9097500
chrI	9103500	9111000
chrI	9128000	9131500
chrI	9159000	9163000
chrI	9426000	9462000
chrI	9473500	9482000
chrI	9492000	9499000
chrI	9505500	9508500
chrI	9524000	9534500
chrI	9549500	9555000
chrI	9618000	9622000
chrI	9897500	9902500
chrI	10044500	10054500
chrI	10326500	10332500
chrI	10876000	10881500
chrI	10965000	10968500
chrI	11003500	11006000
chrI	11071500	11078500
chrI	12248500	12253500
chrI	12458000	12464500
chrI	14266500	14273000
chrI	26301500	26304500
chrI	26329500	26338000
chrI	26455500	26459500
chrII	905500	913000
chrII	8076000	8081000
chrII	10519000	10523500
chrII	10535500	10550500
chrII	10560000	10563000
chrII	10927000	10934500
chrII	10947500	10952000
chrII	11852500	11856000
chrII	11945500	11961000
chrII	12248000	12251000
chrII	12337500	12341000
chrII	12350000	12355500
chrII	12364000	12368500
chrII	12393500	12399000
chrII	12415500	12422500
chrII	12428500	12437000
chrII	13558000	13564500
chrII	13575500	13588000
chrII	13641500	13645000
chrII	13667500	13676000
chrII	13749000	13754000
chrII	15243000	15247500
chrIV	8269500	8279000
chrIV	8330500	8342000
chrIV	8352000	8354000
chrIV	8361000	8363000
chrIV	8429500	8430500
chrIV	8538500	8543500
chrIV	8549000	8578500
chrIV	9193000	9196000
chrIV	9320000	9323000
chrIV	10604000	10607500
chrIV	11131000	11135500
chrIV	11300500	11307500
chrIV	11388500	11395500
chrIV	11404500	11407500
chrIV	11641000	11645500
chrIV	11954500	11963000
chrIV	11970000	11983000
chrIV	12203500	12206500
chrIV	12228500	12236000
chrIV	12409500	12422000
chrIV	12432500	12443500
chrIV	12611500	12618500
chrIV	12821500	12878500
chrIV	12892500	12895500
chrIV	12987000	12995000
chrIV	13021500	13029500
chrIV	13190500	13193500
chrIV	13277000	13280000
chrIV	13406500	13411000
chrIV	13515000	13518500
chrIV	13950500	13968000
chrIV	13973500	13976000
chrIV	14324500	14337500
chrIV	14344500	14347500
chrIV	14453000	14461500
chrIV	14523000	14536500
chrIV	14704000	14713000
chrIV	15564500	15568500
chrIV	15802000	15811500
chrIV	15833000	15840000
chrIV	15846000	15864500
chrIV	16779000	16790500
chrIV	16836000	16845500
chrIV	16883500	16892500
chrIV	19861000	19866000
chrIV	20952000	20959000
chrIV	21413500	21416500
chrIV	21422000	21429500
chrIV	21437000	21440000
chrIV	21447500	21474500
chrIV	21506000	21510000
chrIV	21671000	21674000
chrIV	21693000	21704000
chrIV	21758500	21762500
chrIV	21774000	21791000
chrIV	21808500	21815500
chrIV	21845000	21875000
chrIV	21880500	21899500
chrIV	21994500	21999000
chrIV	22005500	22009000
chrIV	22021500	22027500
chrIV	22035000	22055000
chrIV	22068000	22074500
chrIV	22162000	22169000
chrIV	22181500	22213000
chrIV	22220000	22225000
chrIV	22262500	22273500
chrIV	22334500	22340000
chrIV	22360000	22374000
chrIV	22395500	22399000
chrIV	22967500	22971000
chrIV	22980000	22983000
chrIV	23870500	23874000
chrIV	24574500	24575000
chrIV	24757000	24758000
chrIV	24778000	24799000
chrIV	24870000	24898000
chrIV	24904000	24913500
chrIV	24965000	24968000
chrIV	24974500	24993000
chrIV	24999000	25007000
chrIV	25212000	25216000
chrIV	25325500	25356000
chrIV	25371000	25375500
chrIV	25535500	25538500
chrIV	25610000	25626000
chrIV	25633000	25653000
chrIV	25678500	25681500
chrIV	25692000	25697500
chrIV	25993500	25996500
chrIV	26031000	26034000
chrIV	26074500	26075000
chrIV	26405000	26408500
chrIV	26415500	26420500
chrIV	26449000	26462000
chrIV	26510000	26533000
chrIV	26539000	26603000
chrIV	26723500	26812500
chrIV	26825000	26839000
chrIV	26894500	26903000
chrIV	26955000	26958500
chrIV	27063000	27067500
chrIX	9355000	9358500
chrIX	9432000	9435000
chrIX	10599000	10602500
chrIX	12099000	12102000
chrIX	13032000	13034000
chrIX	13360500	13375500
chrIX	13552000	13555000
chrIX	13573500	13590000
chrIX	13678500	13688000
chrIX	13747000	13753500
chrIX	13860500	13863000
chrIX	20424500	20427500
chrV	3379000	3383500
chrV	4033000	4037000
chrV	4370500	4373000
chrV	4425500	4428500
chrV	4520000	4525500
chrV	5907000	5909000
chrV	5935000	5938000
chrV	6538500	6541500
chrV	6652000	6655000
chrVII	6408500	6412000
chrVII	6436500	6439500
chrVII	6519500	6523000
chrVII	7278000	7281000
chrVII	7395000	7404500
chrVII	8093000	8128000
chrVII	8245000	8254000
chrVII	8332000	8335500
chrVII	8583000	8587500
chrVII	8856500	8863000
chrVII	9254500	9262500
chrVII	9813000	9828500
chrVII	9870000	9882500
chrVII	9928000	9930000
chrVII	10369000	10373000
chrVII	10381000	10384000
chrVII	10604000	10612000
chrVII	10702500	10706500
chrVII	10825000	10834500
chrVII	10857500	10861000
chrVII	10869500	10874000
chrVII	11635000	11638500
chrVII	11855500	11858500
chrVII	12376500	12379500
chrVII	12429500	12436500
chrVII	12484500	12500000
chrVII	12519500	12534000
chrVII	12544000	12565000
chrVII	12574500	12601500
chrVII	12610000	12638000
chrVII	12696000	12703000
chrVII	12784000	12788000
chrVII	12798000	12810500
chrVII	13060500	13063000
chrVII	14648500	14652000
chrVII	14866000	14896000
chrVII	15033000	15037500
chrVII	15108500	15111500
chrVII	15125500	15131000
chrVII	15233000	15238000
chrVII	15250500	15258000
chrVII	15267000	15275000
chrVII	15285500	15291500
chrVII	15375000	15381500
chrVII	15420500	15426000
chrVII	15538500	15541000
chrVII	15578000	15582500
chrVII	15606000	15611000
chrVII	15662500	15692000
chrVII	15705000	15708500
chrVII	15859000	15873500
chrVII	16022000	16027500
chrVII	16056500	16070500
chrVII	16088500	16098000
chrVII	16131000	16134500
chrVII	16166500	16249000
chrVII	16264500	16267500
chrVII	16705000	16707000
chrVII	16811500	16814500
chrVII	16923000	16925000
chrVII	16963500	16968000
chrVII	16975500	16978500
chrVII	16996500	16999500
chrVII	17008500	17015500
chrVII	17024500	17112000
chrVII	17164500	17169000
chrVII	17181000	17220500
chrVII	17229000	17230500
chrVII	17268000	17271000
chrVII	17292500	17316500
chrVII	17333000	17337000
chrVII	17344500	17347500
chrVII	17385000	17406000
chrVII	17439000	17467000
chrVII	17482000	17486000
chrVII	17497500	17506000
chrVII	17528500	17573500
chrVII	17625000	17628000
chrVII	17722500	17726000
chrVII	18047000	18050500
chrVII	18143000	18146500
chrVII	18293000	18294500
chrVII	18370500	18375000
chrVII	18381500	18397000
chrVII	18411500	18414500
chrVII	18420500	18424500
chrVII	18440500	18461000
chrVII	18497500	18510000
chrVII	18721000	18723000
chrVII	18751000	18767500
chrVII	18824000	18830500
chrVII	18900000	18913500
chrVII	19671000	19675000
chrVII	19695000	19716000
chrVII	19791000	19797000
chrVII	19838500	19841500
chrVII	19850000	19868000
chrVII	19974000	19977500
chrVII	19997000	20001500
chrVII	20024500	20030000
chrVII	20038000	20043000
chrVII	20050500	20053500
chrVII	20061500	20080500
chrVII	20091000	20094000
chrVII	20100000	20104000
chrVII	20110000	20117500
chrVII	20175500	20180000
chrVII	20212500	20219000
chrVII	20229000	20232500
chrVII	20300000	20301500
chrVII	20618000	20618500
chrVII	20707500	20710500
chrVII	20949500	20962000
chrVII	20972500	21009500
chrVII	21067500	21071000
chrVII	21097000	21100500
chrVII	21326500	21333500
chrVII	22508000	22511000
chrVII	22523500	22531000
chrVII	22601500	22606000
chrVII	24050500	24078000
chrVII	24094000	24107000
chrVII	24307500	24311000
chrVIII	9208500	9213000
chrVIII	9337500	9353500
chrVIII	9375500	9378000
chrVIII	9398500	9409500
chrVIII	9415500	9421000
chrVIII	9459000	9460000
chrVIII	9657000	9660500
chrVIII	9696000	9699000
chrVIII	9704500	9711500
chrVIII	9773000	9786000
chrVIII	9856500	9865500
chrVIII	9885500	9896000
chrVIII	9909500	9913500
chrVIII	9935000	9945500
chrVIII	9952000	9955500
chrVIII	10840000	10844000
chrVIII	10865500	10872000
chrVIII	11164500	11170000
chrVIII	11187500	11192500
chrVIII	11373000	11375500
chrVIII	11758500	11761500
chrVIII	11785500	11788500
chrVIII	12585500	12589000
chrVIII	12861000	12865500
chrVIII	12877000	12880500
chrVIII	13057500	13065500
chrVIII	14017000	14027000
chrXI	3944000	3947000
chrXI	6206500	6209500
chrXI	6537000	6541500
chrXI	7311000	7328500
chrXI	8123500	8127000
chrXI	8459500	8462500
chrXI	8490500	8494000
chrXI	8506500	8509500
chrXI	8554000	8570000
chrXI	8656500	8665000
chrXI	8697000	8700000
chrXI	9371000	9375000
chrXI	9468000	9471000
chrXI	9641000	9660000
chrXI	9692000	9695000
chrXI	9732500	9736000
chrXI	9811500	9832000
chrXI	9839000	9842000
chrXI	9855000	9858000
chrXI	9867500	9870000
chrXII	4396000	4399000
chrXII	4413500	4417000
chrXII	6752500	6756000
chrXII	6837000	6839500
chrXII	7180000	7185500
chrXII	7243500	7244000
chrXII	7298500	7301500
chrXII	7315500	7320500
chrXII	7758000	7762000
chrXII	7784500	7785000
chrXII	7824500	7828000
chrXII	7876500	7877000
chrXII	7982000	7991500
chrXII	8017500	8037000
chrXII	8142000	8149500
chrXII	8181000	8184500
chrXII	8280500	8285500
chrXII	8317500	8329000
chrXII	8341500	8345500
chrXII	8361000	8370000
chrXII	8638500	8639000
chrXII	8781500	8785500
chrXII	8974000	8979000
chrXII	9242000	9245000
chrXII	9719000	9720000
chrXII	10129500	10132500
chrXII	10492000	10496000
chrXII	10561000	10563500
chrXII	10601000	10605000
chrXII	10702000	10713500
chrXII	10752000	10756000
chrXII	10901000	10909500
chrXII	10935000	10947500
chrXIII	10040500	10043500
chrXIII	10689000	10707500
chrXIII	11489500	11493500
chrXIII	11874000	11886500
chrXIII	12105500	12134500
chrXIII	12168500	12191500
chrXIV	13430500	13433500
chrXIX	2710000	2713000
chrXIX	3581000	3585000
chrXIX	3594000	3605500
chrXIX	3635500	3656500
chrXIX	3665000	3668000
chrXIX	3692500	3705500
chrXIX	3715500	3718500
chrXIX	3835500	3838500
chrXIX	3872000	3876000
chrXIX	4402500	4407500
chrXIX	4606000	4608000
chrXIX	9461500	9464500
chrXIX	9544000	9573000
chrXIX	9603500	9609000
chrXIX	9636500	9648500
chrXIX	9658000	9750500
chrXIX	9958500	9962500
chrXIX	10015500	10019000
chrXIX	10036000	10040000
chrXIX	10582500	10593500
chrXIX	10614500	10620000
chrXIX	10975500	10984500
chrXIX	11083000	11156000
chrXIX	11194500	11203000
chrXIX	11327000	11330000
chrXIX	11574500	11577500
chrXIX	13483500	13487500
chrXIX	13847500	13861500
chrXIX	13873000	13880500
chrXIX	13886500	13897000
chrXIX	13919500	13928500
chrXIX	13937000	13947500
chrXIX	14241500	14244500
chrXVI	12125500	12131000
chrXVI	12279500	12287500
chrXVII	7454500	7458000
chrXVII	7690000	7695500
chrXVII	7762500	7766500
chrXVII	7772000	7776000
chrXVII	7782500	7785500
chrXVII	7791500	7798000
chrXVII	7806500	7814500
chrXVII	7821000	7846500
chrXVII	7856000	7868000
chrXVII	7893500	7897000
chrXVII	7937000	7941500
chrXVII	7948500	7959500
chrXVII	7966000	7971500
chrXVII	8559500	8562000
chrXVII	13506000	13511000
chrXVIII	4450000	4452000
chrXVIII	5069500	5073000
chrXX	6762000	6765000
chrXX	6849000	6855000
chrXX	6925000	6936000
chrXX	6973500	6984000
chrXX	7006000	7015500
chrXX	7140500	7143000
chrXX	7295500	7299000
chrXX	7591000	7598500
chrXX	7728500	7731000
chrXX	7828500	7833000
chrXX	7839500	7856000
chrXX	7870000	7881500
chrXX	7910000	7917500
chrXX	8240500	8256500
chrXX	8403500	8429000
chrXX	8846500	8852500
chrXX	8858500	8861000
chrXX	8916500	8927000
chrXX	9258000	9262000
chrXX	9700500	9702500
chrXX	9931000	9935500
chrXX	9993500	9998000
chrXX	10296000	10304000
chrXX	10328000	10343000
chrXX	10753500	10771000
chrXX	10902000	10908000
chrXX	10941000	10944500
chrXX	11269500	11273000
chrXX	11736000	11738000
chrXX	12463500	12483500
chrXX	12512000	12515500
chrXX	13261500	13272000
chrXX	13292000	13295000
chrXX	13308500	13312500
chrXX	13977000	13993500
chrXX	13999000	14002000
chrXX	14061500	14066000
chrXX	15919000	15923000
chrXXI	3204500	3207000
chrXXI	3225000	3243000
chrXXI	3260000	3263500
chrXXI	3286000	3292000
chrXXI	3309000	3339000
chrXXI	6211500	6213000
chrXXI	9120500	9127000
chrXXI	9628500	9631500
chrXXI	9749000	9763000
chrXXI	11136500	11139000
chrXXI	11471500	11474500
