# Supplementary material for: Longer or shorter spines: Reciprocal trait evolution in stickleback via triallelic regulatory changes in Stanniocalcin2a
Source: Proc Natl Acad Sci U S A. 2021 Jul 28;118(31):e2100694118. doi: 10.1073/pnas.2100694118 (PMC8346906; doi:10.1073/pnas.2100694118)
Supplement: Supplementary File [file pnas.2100694118.sd03.xlsx]

## Sheet: Sheet1
Triallelic GO
#GO_term	adj_p	observed_count	total_count	expected_count	enrichment	definition
GO:0042886	0.03525	4	4	0.210763	18.9787	amide transport
GO:0042887	0.017625	4	4	0.210763	18.9787	amide transmembrane transporter activity
GO:0006855	0.0226598	6	12	0.632289	9.48934	drug transmembrane transport
