# Supplementary material for: Longer or shorter spines: Reciprocal trait evolution in stickleback via triallelic regulatory changes in Stanniocalcin2a
Source: Proc Natl Acad Sci U S A. 2021 Jul 28;118(31):e2100694118. doi: 10.1073/pnas.2100694118 (PMC8346906; doi:10.1073/pnas.2100694118)
Supplement: Supplementary File [file pnas.2100694118.sd11.xlsx]

## Sheet: Sheet1
Population	Population name	Latitude	Longitude	Ecotype (Marine or Freshwater)	Maser group	Eda group	FoxI1/wnt8a group	Wnt7b group	Slc47a1 group	Kitl group	GDF6 group	Fam184a group
AKMA|X|2001#102	Alaska Marine	60.124	-149.395	M	2	2	2	2	2	0	2	Intermediate
AKST|X|2001#03	Alaska Stream	60.141	-149.395	F	Intermediate	0	1	0	0	0	1	Intermediate
ANSR_X_2009#01	Anser Lake, Haida Gwaii	54.114	-131.686	F	0	1	1	1	1	2	0	2
BARW|X|2012#04	Barrow, Alaska	71.335	-156.606	M	2	2	2	2	2	0	2	0
BDGB	Bodega Bay	38.325	-123.041	M	2	Intermediate	Intermediate	2	Intermediate	0	Intermediate	0
BEPA	Bear Paw	61.615	-149.757	F	0	0	0	Intermediate	Intermediate	Intermediate	1	0
BK70_X_2010#02	Banks West, lake, Haida Gwaii	53.397	-130.202	F	1	0	1	Intermediate	0	0	2	0
BKW2_X_2010#01	Banks 70, lake, Haida Gwaii	53.359	-130.157	F	Intermediate	0	Intermediate	Intermediate	0	1	1	1
BNMA|X|2006#01	Bonsall marine	48.885	-123.667	M	Intermediate	2	Intermediate	2	Intermediate	0	2	1
BNST|X2006#08	Bonsall stream	48.85	-123.723	F	Intermediate	1	1	1	1	Intermediate	0	2
BOOT|X|2011#05	Boot Lake, Alaska	61.718	-150.13	F	0	0	1	Intermediate	0	0	Intermediate	0
BOUL_X_2010#01	Boulton Lake, haida Gwaii	53.783	-132.098	F	0	1	1	0	2	0	2	0
BRLY|X|2012#01	Barley Lake	61.363	-150.083	F	0	0	0	Intermediate	Intermediate	0	1	0
BRNT_X_2009#05	Branta Lake, Haida Gwaii	53.967	-132.016	F	0	0	0	0	0	1	2	1
BSEA|55|2011#01	Bering Sea	58.089	-166.643	M	2	2	2	2	2	0	2	0
CMCB|X|2011#02	Community Club	60.702	-151.383	F	0	0	Intermediate	0	Intermediate	0	1	0
COAT|X|2009#90234	Coates Lake, Haida Gwaii	53.669	-132.88	F	1	0	1	2	1	0	2	1
COND|X|2002#14	Connor Creek D, Washington	47.056	-124.163	F	1	0	0	0	0	1	Intermediate	Intermediate
CORC|X|2011#01	Corcoran Lake, Alaska	61.574	-149.688	F	0	0	0	0	Intermediate	0	1	1
DANS|X|X#05	Daniels Lake, Alaska	60.735	-151.186	F	Intermediate	0	1	0	Intermediate	0	2	0
DARW_X_2009#03	Darwin Lake, Haida Gwaii	52.568	-131.663	F	Intermediate	Intermediate	2	1	2	0	2	0
DAWS_X_2009#02	Dawson Marine Pond, Haida Gwai	53.225	-132.476	M	2	2	2	2	2	Intermediate	2	1
DNSE|X|2011#07	Denise Lake, Alaska	60.522	-150.987	F	0	0	1	Intermediate	0	1	1	0
DRIZ_L_2009#02	Drizzle Lake, Haida Gwaii	53.935	-132.073	F	Intermediate	0	Intermediate	2	0	1	0	1
ECHO|X|2011#03	Echo Lake, Alaska	60.438	-151.161	F	0	0	Intermediate	Intermediate	0	0	1	0
EDEN_X_2010#01	Eden Lake, Haida Gwaii	53.845	-132.746	F	1	1	1	2	0	0	2	Intermediate
ESCP|X|1993#75_8	Escarpment Lake, Haida Gwaii	52.589	-131.842	F	Intermediate	1	2	Intermediate	1	0	2	Intermediate
FTC	Fish Trap Creek, Washington	48.931	-122.487	F	0	Intermediate	Intermediate	1	Intermediate	Intermediate	0	0
GOLD_X_2009#02	Gold Creek, Haida Gwaii	53.632	-132.053	F	1	0	1	Intermediate	1	1	2	Intermediate
HUTU	Humptulips, Washington, Freshwater	47.231	-123.957	F	1	0	0	0	0	1	Intermediate	0
JADE|X|2011#05	Jade Lake, Alaska	61.524	-149.869	F	0	0	0	1	0	0	1	0
KFSY|X|2011#05	Kalifonsky Lake	60.331	-151.264	F	0	0	Intermediate	Intermediate	Intermediate	0	1	0
KODK|X|2004#04	Pacific Ocean offshore Kodiak Island	56.965	-151.35	M	2	2	2	2	2	0	2	Intermediate
LAUR|X|1993#9_5	Laurel Pond, Haida Gwaii	53.929	-132.02	F	1	Intermediate	Intermediate	2	1	1	0	1
LITC_0_05_2008#841	Little Campbell downstream	49.013	-122.779	M	Intermediate	2	2	2	2	0	2	Intermediate
LITC_23_32_2008#306	Little Campbell upstream	49.012	-122.625	F	0	1	1	1	1	2	1	2
LMCK|X|X#03	Little Meadow Creek, Alaska	61.569	-149.761	F	Intermediate	0	0	0	0	0	1	1
LONG|X|2011#01	Long Lake, Alaska	61.578	-149.764	F	0	0	0	0	0	0	1	0
LSHP|X|2011#01	L-shaped lake	61.706	-149.972	F	0	0	0	0	0	0	0	0
LUTE|X|2003#76_4	Lutea Lake, Haida Gwaii	52.337	-131.37	F	Intermediate	1	1	1	2	Intermediate	0	Intermediate
MANC|X|X#05	Manchester Clam Bay, Puget Sound	47.567	-122.547	M	2	2	2	2	2	0	2	1
MAYR_X_2009#05	Mayer Lake	53.692	-132.044	F	1	1	1	2	0	0	0	0
MDPC_X_1993#01	Mid-pacific, off Haida Gwaii	53	-133	M	2	2	2	2	2	0	2	0
MNKA|X|X#02	Matanuska Lake, Alaska	61.556	-149.229	F	Intermediate	0	0	0	0	0	0	0
MNYN|X|X#29997	Menyanthes Lake, Haida Gwai	53.596	-132.971	F	1	0	Intermediate	1	Intermediate	0	Intermediate	1
MUDL	Mud Lake	61.593	-149.34	F	0	0	0	0	Intermediate	0	1	0
ORPH|X|2011#05	Orphea Lake, Alaska	60.388	-151.199	F	0	0	1	1	0	0	1	0
PAXB	Paxton Benthic	49.703	-124.522	F	0	Intermediate	Intermediate	1	Intermediate	Intermediate	0	0
POQU|X|2009#29995	Poque Lake, Haida Gwaii	52.602	-131.704	F	2	1	2	2	2	0	2	1
QUIN_X_2003#02	Quinalt, Washington	47.471	-123.871	F	1	0	Intermediate	0	0	0	Intermediate	0
RABS	Rabbit Slough	61.556	-149.249	M	2	Intermediate	Intermediate	2	2	0	2	1
ROUG|X|2000#f03	Rouge Lake, Haida Gwaii	54.034	-131.876	F	0	1	1	1	Intermediate	2	0	2
SALR	Salmon River, marine	49.175	-122.594	M	2	Intermediate	Intermediate	2	Intermediate	0	2	0
SDPY_X_2006#24	Serendipity Pond, Haida Gwaii	54.028	-131.761	F	0	0	1	1	1	2	1	2
SKID_X_2009#01	Skidgate Lake, Haida Gwaii	53.097	-131.916	F	1	Intermediate	1	0	0	0	Intermediate	1
SKON|X|X#12	Skonun Lake, Haida Gwaii	53.914	-132.025	F	1	0	Intermediate	2	0	1	0	1
SLTC|X|X#90458	Solstice Lake, Haida Gwaii	53.945	-131.932	F	0	Intermediate	0	0	0	1	2	1
SLVR|X|2009#29996	Silver Lake, Haida Gwaii	54.103	-131.688	F	0	1	1	1	1	2	0	1
SPNC_L_2009#01	Spence Lake, Haida Gwaii	53.973	-131.78	F	Intermediate	Intermediate	0	2	1	1	0	1
SRLY|X|2011#01	South Rolly Lake, Alaska	61.669	-150.126	F	0	0	0	0	0	1	1	0
SRST|S1|2000#05	Salmon River Stream, British Columbia	49.175	-122.594	F	Intermediate	Intermediate	1	Intermediate	Intermediate	Intermediate	1	0
STIU_X_2009#03	Stiu Lake, Queen Charlotte - fully armored fresh	53.244	-132.586	F	0	2	2	Intermediate	2	0	2	0
STMY|X|2011#03	Stormy Lake, Alaska	60.771	-151.047	F	Intermediate	0	Intermediate	0	2	0	2	0
TERN|X|2011#02	Tern Lake, Alaska	60.533	-149.55	F	1	0	1	0	Intermediate	1	2	1
WALR|X|2005#32	Wallace Lake	61.573	-149.576	F	0	0	0	1	0	0	1	0
WATT_X_2009#05	Watt Lake, Haida Gwaii	53.764	-132.071	F	0	0	1	0	1	0	2	1
WDPL_X_2009#05	Woodpile Creek, Haida gwai	53.644	-132.082	F	1	0	1	0	1	1	0	0
WOLF|X|2011#04	Wolf Lake, Alaska	61.645	-149.278	F	0	0	0	1	Intermediate	0	0	1
ZERO|X|2011#05	Zero Lake, Alaska	61.648	-149.808	F	0	0	0	Intermediate	Intermediate	0	1	1
