# Supplementary material for: Longer or shorter spines: Reciprocal trait evolution in stickleback via triallelic regulatory changes in Stanniocalcin2a
Source: Proc Natl Acad Sci U S A. 2021 Jul 28;118(31):e2100694118. doi: 10.1073/pnas.2100694118 (PMC8346906; doi:10.1073/pnas.2100694118)
Supplement: Supplementary File [file pnas.2100694118.sd10.xlsx]

## Sheet: Sheet1
Reciprocal gene expression GO
Using genes supported by at least one SNP
#GO_term	adj_p	observed_count	total_count	expected_count	enrichment	definition
GO:0005783	0.010646	18	1435	5.88193	3.06022	endoplasmic reticulum
GO:0042612	0.0205465	3	17	0.0696813	43.0531	MHC class I protein complex
GO:0032393	0.0136976	3	17	0.0696813	43.0531	MHC class I receptor activity
GO:0032620	0.0122919	3	18	0.0737802	40.6613	interleukin-17 production
GO:0032611	0.0098335	3	18	0.0737802	40.6613	interleukin-1 beta production
GO:0002367	0.0113816	3	20	0.0819781	36.5952	cytokine production involved in immune response
GO:0005789	0.0119981	13	936	3.83657	3.38844	endoplasmic reticulum membrane
GO:0002504	0.0196804	2	5	0.0204945	97.5871	antigen processing and presentation of peptide or polysaccharide antigen via MHC class II
GO:0032395	0.0174937	2	5	0.0204945	97.5871	MHC class II receptor activity
GO:0002376	0.0159949	8	385	1.57808	5.06946	immune system process
GO:0030669	0.0193823	3	29	0.118868	25.238	clathrin-coated endocytic vesicle membrane
GO:0042613	0.0196284	2	6	0.0245934	81.3226	MHC class II protein complex
GO:0002474	0.0313989	3	36	0.14756	20.3306	antigen processing and presentation of peptide antigen via MHC class I
GO:0006955	0.0300739	6	240	0.983737	6.09919	immune response
GO:0016020	0.0281571	42	6957	28.5161	1.47285	membrane
GO:0019068	0.0273348	2	8	0.0327912	60.9919	virion assembly
GO:0060333	0.0282042	3	38	0.155758	19.2606	interferon-gamma-mediated signaling pathway
GO:0050832	0.0388438	2	10	0.040989	48.7935	defense response to fungus
GO:0050829	0.0389312	3	44	0.180352	16.6342	defense response to Gram-negative bacterium
GO:0019855	0.0426154	2	11	0.0450879	44.3578	calcium channel inhibitor activity
Using genes supported by at least two SNPs
#GO_term	adj_p	observed_count	total_count	expected_count	enrichment	definition
GO:0032393	0.0188729	2	17	0.0146106	136.887	MHC class I receptor activity
GO:0042612	0.00943645	2	17	0.0146106	136.887	MHC class I protein complex
GO:0032620	0.00707391	2	18	0.0154701	129.282	interleukin-17 production
GO:0032611	0.00530543	2	18	0.0154701	129.282	interleukin-1 beta production
GO:0002367	0.00526564	2	20	0.0171889	116.354	cytokine production involved in immune response
GO:0002376	0.00841224	4	385	0.330887	12.0887	immune system process
GO:0002474	0.0123749	2	36	0.0309401	64.641	antigen processing and presentation of peptide antigen via MHC class I
GO:0050829	0.0161963	2	44	0.0378157	52.8881	defense response to Gram-negative bacterium
GO:0006955	0.0228456	3	240	0.206267	14.5442	immune response
