# Supplementary material for: Longer or shorter spines: Reciprocal trait evolution in stickleback via triallelic regulatory changes in Stanniocalcin2a
Source: Proc Natl Acad Sci U S A. 2021 Jul 28;118(31):e2100694118. doi: 10.1073/pnas.2100694118 (PMC8346906; doi:10.1073/pnas.2100694118)
Supplement: Supplementary File [file pnas.2100694118.sd01.xlsx]

## Sheet: Sheet1
Spine measurements in previously sequenced genomes
Sol200_ID	Population name	Latitude	Longitude	Ecotype (Marine or Freshwater)	Std_Length	DS1	DS2	R_Pelv_Spine
AKMA|X|2001#102	Alaska Marine	60.124	-149.395	M	71.22	6.97	7.87	9.25
AKST|X|2001#03	Alaska Stream	60.141	-149.395	F	51.88	4.19	5.32	5.63
BARW|X|2012#04	Barrow, Alaska	71.335	-156.606	M	82.18	9.58	9.58	11.18
BHAR|X|2011#02	North Uist, Scotland, Andrew Maccoll 21 May 2011	57.567	-7.283	F	32.59	1.71	0	0
BIGR|1_32|2007#01	Big River, CA	39.289	-123.747	M	55.17	4.54	5.49	7.88
BIGR|1_32|2007#02	Big River, CA	39.289	-123.747	M	55.58	6.22	6.25	8.85
BIGR|3_63|2007#08	Big River, CA	39.289	-123.747	M	50.91	4.9	6.3	8.22
BIGR|3_63|2007#14	Big River, CA	39.289	-123.747	M	52.27	5.32	6.97	7.58
BIGR|52_54|2007#04	Big River, CA	39.317	-123.686	F	48	3.99	NA	6.35
BIGR|52_54|2007#05	Big River, CA	39.317	-123.686	F	46	4.22	4.82	7.26
BIGR|52_54|2007#12	Big River, CA	39.317	-123.686	F	50.17	4.78	5.1	6.72
BIGR|52_54|2007#17	Big River, CA	39.317	-123.686	F	47.66	4.18	4.43	6.78
BITJ|X|X#17	Bitrufjordur	65.457	-21.44	M	73.31	7.41	7.3	9.34
BLAU|X|2002#08	Blautaver Lake, Iceland	64.044	-18.991	F	43.97	3.3	3.6	4.63
BNMA|X|2006#01	Bonsall marine	48.885	-123.667	M	54.72	5.81	6.33	8.06
BNMA|X|2006#02	Bonsall marine	48.885	-123.667	M	56.14	6.01	6.2	8.44
BNMA|X|2006#03	Bonsall marine	48.885	-123.667	M	64.11	6.62	7.69	11.28
BNMA|X|2006#05	Bonsall marine	48.885	-123.667	M	55.35	5.55	NA	NA
BNMA|X|2006#07	Bonsall marine	48.885	-123.667	M	52.12	6.12	6.35	8.38
BNST|X|2006#01	Bonsall stream	48.85	-123.723	F	55.82	4.54	5.4	5.97
BNST|X|2006#06	Bonsall stream	48.85	-123.723	F	58.73	4.54	5.57	7.03
BNST|X|2006#09	Bonsall stream	48.85	-123.723	F	53.48	NA	NA	5.85
BNST|X|2006#10	Bonsall stream	48.85	-123.723	F	48.65	4.16	5.11	5.98
BNST|X2006#08	Bonsall stream	48.85	-123.723	F	54.38	4.37	5.05	5.74
BOOT|X|2011#05	Boot Lake, Alaska	61.718	-150.13	F	58.26	0	3.1	0
BRLY|X|2012#01	Barley Lake	61.363	-150.083	F	77.94	4.47	4.95	4.22
BSEA|55|2011#01	Bering Sea	58.089	-166.643	M	83.8	9	9.66	11.21
CHRU|X|2011#04	North Uist, Scotland CHRU Andrew Maccoll 20 May 2011	57.6	-7.2	F	38.99	2.84	2.9	4.07
CMCB|X|2011#02	Community Club	60.702	-151.383	F	47.99	2.94	3.52	3.23
COND|X|2002#14	Connor Creek D, Washington	47.056	-124.163	F	53.77	5.74	6.81	7.69
CORC|X|2011#01	Corcoran Lake, Alaska	61.574	-149.688	F	57.14	4.15	4.35	5.09
DAIM|X|2011#03	North Uist, DAIM Andrew Maccoll 24 May 2011	57.583	-7.2	F	36.71	2.01	2.58	3.18
DANS|X|X#05	Daniels Lake, Alaska	60.735	-151.186	F	42.06	3.62	3.93	4.41
DNSE|X|2011#07	Denise Lake, Alaska	60.522	-150.987	F	44.06	0	2.08	1.95
ECHO|X|2011#03	Echo Lake, Alaska	60.438	-151.161	F	49.72	3.51	4.69	0
ERBC|X|X#8770	El Rosario Boca, Mexico	30.036	-115.774	F	46.75	3.78	5.05	5.74
HSTA|X|2011#03	North Uist, Scotland HOSTA Andrew Maccoll 18 May 2011	57.617	-7.483	F	54.39	4.55	4.82	6.46
JADE|X|2011#05	Jade Lake, Alaska	61.524	-149.869	F	66.28	3.98	4.61	4.88
KALD|X|2010#03	Kaldback, Faroe Islands	62.064	-6.913	M	28.44	3.16	3.37	4.41
KFSY|X|2011#05	Kalifonsky Lake	60.331	-151.264	F	68.11	3.24	4.65	5.25
KODK|X|2004#04	Pacific Ocean offshore Kodiak Island	56.965	-151.35	M	39.22	4.28	NA	6.04
LAMH|X|2001#09	Loch a'Mhuilin	56.894	-5.869	F	32.49	2.73	3.13	3.36
LANO|X|2001#05	Loch an Nostarie	56.993	-5.804	F	44.61	2.62	2.83	3.44
LLYD|X|2003#03	Lloyd State Park, MA	41.53	-70.981	M	37.98	3.62	3.47	5.72
LMCK|X|X#03	Little Meadow Creek, Alaska	61.569	-149.761	F	42.04	5.14	5.04	5.64
LMOR|X|2001#12	Loch Morar	57.567	-7.267	F	31.65	2.76	3.11	3.53
LNEA|M|2001#03	Loch nan Eala	56.906	-5.833	F	33.85	3.04	3.83	4.48
LOBG|X|1999#09	Loberg Lake, early	61.56	-149.258	F	37.85	3.83	3.74	4.67
LOBG|X|1999#11	Loberg Lake, early	61.56	-149.258	F	36.43	2.98	3.29	3.97
LOBG|X|1999#12	Loberg Lake, early	61.56	-149.258	F	33.62	2.96	3.2	3.68
LOBG|X|1999#13	Loberg Lake, early	61.56	-149.258	F	32.16	2.95	3.1	3.74
LOBG|X|1999#32	Loberg Lake, early	61.56	-149.258	F	33.59	2.43	2.8	3.78
LOBG|X|1999#36	Loberg Lake, early	61.56	-149.258	F	32.95	2.94	3.28	4.39
LOBG|X|1999#38	Loberg Lake, early	61.56	-149.258	F	37.97	3.24	3.52	4.12
LOBG|X|1999#39	Loberg Lake, early	61.56	-149.258	F	34.28	2.86	3.25	4.52
LOBG|X|1999#43	Loberg Lake, early	61.56	-149.258	F	32.11	2.71	3.07	4.11
LOBG|X|1999#46	Loberg Lake, early	61.56	-149.258	F	34.47	3.74	4.12	4.7
LOBG|X|2012#02	Loberg Lake, later	61.56	-149.258	F	46.61	3.13	3.67	3.86
LOBG|X|2012#03	Loberg Lake, later	61.56	-149.258	F	49.12	3.23	3.71	5.06
LOBG|X|2012#04	Loberg Lake, later	61.56	-149.258	F	45.57	2.87	2.87	3.78
LOBG|X|2012#05	Loberg Lake, later	61.56	-149.258	F	51.61	3.82	4.27	5.18
LOBG|X|2012#06	Loberg Lake, later	61.56	-149.258	F	47.18	3.12	3.41	4
LOBG|X|2012#08	Loberg Lake, later	61.56	-149.258	F	49.31	2.96	3.48	4.31
LOBG|X|2012#11	Loberg Lake, later	61.56	-149.258	F	52.33	3.6	4.13	4.66
LOBG|X|2012#17	Loberg Lake, later	61.56	-149.258	F	39.35	3.04	3.11	4.12
LOBG|X|2012#26	Loberg Lake, later	61.56	-149.258	F	39.82	3.29	3.63	4.41
LOBG|X|2012#28	Loberg Lake, later	61.56	-149.258	F	34.65	2.43	2.6	3.39
LONG|X|2011#01	Long Lake, Alaska	61.578	-149.764	F	54.23	3.66	3.86	5.41
LSHP|X|2011#01	L-shaped lake	61.706	-149.972	F	55.86	0	4.39	4.1
LSOL|X|2012#04	Lake Solano, CA	38.495	-122.033	F	40.16	NA	4.6	5.93
MAYR|X|2004#03	Mayer Lake	53.692	-132.044	F	57.17	7.69	8.55	10.44
MAYR|X|2004#04	Mayer Lake	53.692	-132.044	F	55.4	7.48	7.88	9.64
MAYR|X|2004#09	Mayer Lake	53.692	-132.044	F	57.78	8.61	9	11.24
MAYR|X|2004#13	Mayer Lake	53.692	-132.044	F	50.73	7.05	7.37	9.91
MAYR|X|2004#14	Mayer Lake	53.692	-132.044	F	77.57	8.67	9.65	10.58
MAYR|X|2004#17	Mayer Lake	53.692	-132.044	F	71.09	9.88	10.73	12.57
MAYR|X|2004#21	Mayer Lake	53.692	-132.044	F	59.16	8.17	8.66	10.1
MAYR|X|2004#24	Mayer Lake	53.692	-132.044	F	45.25	5.68	6.64	8.28
MAYR|X|2004#26	Mayer Lake	53.692	-132.044	F	49.07	6.15	7.26	8.93
MAYR|X|2004#30	Mayer Lake	53.692	-132.044	F	79.32	11.37	11.6	13.76
MIDF|BDVW|2011#01	Midfjardara River Downstream	65.346	-20.911	M	68.23	6.94	6.69	8.64
MIDF|BDVW|2011#02	Midfjardara River Downstream	65.346	-20.911	M	69.31	5.84	5.92	5.47
MIDF|BLUP|2011#01	Midfjardara River Downstream	65.346	-20.911	M	68.64	7	7.54	8.13
MIDF|REND|2011#01	Midfjardara River Upstream	65.037	-20.714	F	48.57	3.19	3.45	4.67
MIDF|REND|2011#04	Midfjardara River Upstream	65.037	-20.714	F	55.95	4.7	5.25	5.68
MIDF|REND|2011#05	Midfjardara River Upstream	65.037	-20.714	F	45.68	3.29	3.91	5.26
MIDF|REND|2011#06	Midfjardara River Upstream	65.037	-20.714	F	43.81	3.8	3.97	5.49
MIDF|REND|2011#10	Midfjardara River Upstream	65.037	-20.714	F	50.38	4.12	4.25	5.79
MIDF|S101|2011#05	Midfjardara River Downstream	65.346	-20.911	M	72.32	6.97	7.04	8.94
MIDF|S101|2011#06	Midfjardara River Downstream	65.346	-20.911	M	67.26	5.89	5.98	7.22
MNKA|X|X#02	Matanuska Lake, Alaska	61.556	-149.229	F	46.29	4.67	4.34	5.83
NHBR|X|2003#05	New Harbor River, US East Coast	44.473	-64.082	M	55.66	6.67	6.94	8.67
OBSE|X|2011#05	Scotland, OBSE+OBSM Andrew Maccoll	57.614	-7.179	F	82.56	8.76	9.29	11.81
ORPH|X|2011#05	Orphea Lake, Alaska	60.388	-151.199	F	54.49	2.16	2.98	0
RCAL|X|2001#24	River Callop, Scotland	56.867	-5.425	F	34.92	2.39	2.92	4.59
ROUG|X|2000#f03	Rouge Lake, Haida Gwaii	54.034	-131.876	F	69.47	3.14	4.47	0
SACK|X|2010#0898	San Antonio Creek, VAFB, CA	34.783	-120.536	F	44.08	3.15	3.49	4.64
SALS|X|X#01	Salinas River, CA	36.647	-121.702	F	48.35	4.42	4.95	6.13
SCRM|X|2010#873	Santa Clara River mouth, LA, CA	34.236	-119.257	M	43.11	4.1	4.54	5.48
SCRS|X|2009#8253	Santa Clara River, LA, CA	34.436	-118.612	F	42.97	2.72	2.99	3.98
SJCR|X|2009#8212	San Jacinto River, San Bernadino, CA	33.765	-117.208	F	30.66	3.01	3.42	4.28
SLMW|X|2001#0918	Sugarloaf Meadow, San Bernadino, CA	34.179	-116.83	F	31.9	2.15	2.84	2.75
SRLY|X|2011#01	South Rolly Lake, Alaska	61.669	-150.126	F	51.66	3.78	3.97	5.29
SRST|S1|2000#05	Salmon River Stream, British Columbia	49.175	-122.594	F	34.31	3.47	4.1	4.96
SSMC|X|2010#01	San Simeon Creek, CA	35.608	-121.091	F	42.46	4.27	4.28	5.78
STMY|X|2011#03	Stormy Lake, Alaska	60.771	-151.047	F	51.15	4.41	4.67	5.03
TERN|X|2011#02	Tern Lake, Alaska	60.533	-149.55	F	50.03	3.69	4.14	4.75
TORM|X|2011#03	Torm Lake, Scotland	57.55	-7.317	F	31.69	0	1.57	2.03
URRI|X|X#07	Urridakotsvatn	64.157	-21.343	F	38.32	2.59	2.37	3.34
VIFC|X|X#07	Vifisstaðavatn	64.08	-21.873	F	44.55	3.01	3	1.22
VIFR|X|X#08	Vifisstaðavatn	64.08	-21.873	F	33	3.11	3.64	NA
WALC|X|2005#05	Wallace Lake	61.573	-149.576	F	40.37	NA	2.1	NA
WALR|X|2005#32	Wallace Lake	61.573	-149.576	F	39.94	NA	2.66	0
WOLF|X|2011#04	Wolf Lake, Alaska	61.645	-149.278	F	54.06	3.96	5.02	5.07
ZERO|X|2011#05	Zero Lake, Alaska	61.648	-149.808	F	71.04	0	3.08	1.39
