# Supplementary material for: Longer or shorter spines: Reciprocal trait evolution in stickleback via triallelic regulatory changes in Stanniocalcin2a
Source: Proc Natl Acad Sci U S A. 2021 Jul 28;118(31):e2100694118. doi: 10.1073/pnas.2100694118 (PMC8346906; doi:10.1073/pnas.2100694118)
Supplement: Supplementary File [file pnas.2100694118.sd04.xlsx]

## Sheet: Sheet1
Primer 1	Primer 2	Location	Long band size(s)	Short band size(s)	Tm	Type	Digest?
oGK988	oGK989	500	91	71 + 21	51C	SNP	DpnII
oGK992	oGK993	2300	150+25	175	51C	SNP	AluI
oGK990	oGK991	4350	188+25	213	50C	SNP	HinFI
oGK764	oGK765	5566	343	141	50C	Structural	No
oGK726	oGK727	10219	246	582	50C	Structural	No
oGK766	oGK767	11084	129	204	54C	Structural	No
oGK768	oGK769	13049	176	265	50C	Structural	No
oGK824	oGK825	15172	154	105 + 49	56C	SNP	TaqI
oGK828	oGK831	17287	656 + 285	656 + 225 + 60	53C	SNP	DpnII
oGK724	oGK725	17506	673	190	52C	Structural	No
oGK846	oGK856	18273	314	234	53C	Structural	No
oGK847	oGK857	21645	406	176	53C	Structural	No
oGK808	oGK809	23175	141	180	52C	Structural	No
