# Supplementary material for: Longer or shorter spines: Reciprocal trait evolution in stickleback via triallelic regulatory changes in Stanniocalcin2a
Source: Proc Natl Acad Sci U S A. 2021 Jul 28;118(31):e2100694118. doi: 10.1073/pnas.2100694118 (PMC8346906; doi:10.1073/pnas.2100694118)
Supplement: Supplementary File [file pnas.2100694118.sd09.xlsx]

## Sheet: Sheet1
Primer name	Notes	Sequence
oGK575	For preparing pT2HE	ACTGTATACGCGTAGCTCCTAGGAGCTCACCGGTGGATATCACCGGGGGATCCTTCAG
oGK576	For preparing pT2HE	AGCGTACGTAAGGGGCCTATCTGGCCTGTGTTTCAGACACCAGGGAGT
oGK573	Maser segment 1 F	GATAGGCCCCTTACGTACGCTAGCGGGCCCGTGCATGGTGTGAGGTCAAA
oGK521	Maser segment 1 R	GTGCATGGTGTGAGGTCAAA
oGK580	Maser segment 2 F	GAGCGGTGGTAACAAAGCAT
oGK581	Maser segment 2 R	CCTTCCACTGTGCATGTCTG
oGK535	Maser segment 3 F	CACAGTGGGAAGTGGGCTATAG
oGK582	Maser segment 3 R	ACGTACGTCACCGGTGTCTCGCCGATCGTAACTGGTGTTTGTTGA
oGK882	Maser segment 4 F	AGATAGGCCCCTTACGTACGCTAGCGATCCTCATTGAGCGAGCACTCTCCCTCGGCAAC
oGK883	Maser segment 4 R	ACCCCTGAAGGATCCCCCGGTGATATCtatgagagagtgtggcggagaggatagtgaag
oGK840	Maser sequencing primer	GCCACACCACATGAACAGAG
oGK841	Maser sequencing primer	TGTGTCAGTCAGAGAGGTTGT
oGK842	Maser sequencing primer	CACCCTGTTTTGGATGTGCA
oGK843	Maser sequencing primer	TATGAGAGAGTGTGGCGGAG
oGK844	Maser sequencing primer	TTGTCTGGCCAAGCACAAC
oGK845	Maser sequencing primer	CAGCACATGTGTCACAGCA
oGK846	Maser sequencing primer	CACAACACTGGCATGGTAGC
oGK847	Maser sequencing primer	GTCACAGCACAAGATTCCACA
oGK848	Maser sequencing primer	GAACATACAAGCTTCCAATCTC
oGK849	Maser sequencing primer	GTTAACGTGCTAAACACTGG
oGK850	Maser sequencing primer	GAGTGAAGATGAATTTATGTGCT
oGK851	Maser sequencing primer	TGACTCTTTTCTCAGACAGC
oGK852	Maser sequencing primer	GACAACAGTCATAATTCACACG
oGK853	Maser sequencing primer	TCTGAGAACGCCTCATGT
oGK854	Maser sequencing primer	GTCATGACATAAGGGCTGG
oGK855	Maser sequencing primer	GCTTTTGATATGATACCAGCTTC
oGK856	Maser sequencing primer	AGGACAGAGGGGATGAATACT
oGK857	Maser sequencing primer	ACGTCACTTGAAACCACC
oGK858	Maser sequencing primer	GTACTCTGGCTTACTCTCG
oGK859	Maser sequencing primer	TTGGGGAAATATTCAGCTACC
oGK519	Maser sequencing primer	TGTGCGTGTTTATGTGTGCA
oGK520	Maser sequencing primer	TGTGATGCTAGCAGAGGGTTT
oGK523	Maser sequencing primer	CCCACCTCAAACAACAAAACC
oGK524	Maser sequencing primer	TTTGGCTCCTAAACAACGGC
oGK527	Maser sequencing primer	CTTGCTTGCTGGTTGGTGAT
oGK528	Maser sequencing primer	GACCCAGTTGTTTCAGCTCCT
oGK531	Maser sequencing primer	ACCAAGTGAGTAACAGGGCTG
oGK532	Maser sequencing primer	CACGATACGGTTGCATCAG
oGK535	Maser sequencing primer	CACAGTGGGAAGTGGGCTATAG
oGK536	Maser sequencing primer	CATACTCTCGGAACACTCTACGCT
oGK539	Maser sequencing primer	GATGCCGAGTGTTTGACCTC
oGK540	Maser sequencing primer	ATTCAACGTCCCTTCTCGC
oGK988	Fine mapping marker	ACAAAGTGCTCCCTCTCATTAC
oGK989	Fine mapping marker	GGCCGTCTCTTTTCCCATATCG
oGK992	Fine mapping marker	AGACTCTCTGAGGTCTCTATCTAGC
oGK993	Fine mapping marker	TGCATTTGATCACATTCATTCGC
oGK990	Fine mapping marker	GACCAACATGTTCCCAACCC
oGK991	Fine mapping marker	TGCGTATATTTGTGTCATAGAGAAGATT
oGK764	Fine mapping marker	AATTCAGGATTCTTTTGCACCAA
oGK765	Fine mapping marker	GCTTTTCCCTGTTTCCGCA
oGK726	Fine mapping marker	AGTAGAATCAGAGATCCTTCGTG
oGK727	Fine mapping marker	TCATGACTGGCTGTGACTTT
oGK766	Fine mapping marker	ATGCTGACGTAGACCCTGAG
oGK767	Fine mapping marker	TGTGTTTAGCGGCCCGAG
oGK768	Fine mapping marker	GGTCGATGGGATGCACTTTG
oGK769	Fine mapping marker	ACAATGAATAACTCGCTCTCTGA
oGK824	Fine mapping marker	ATCCTCATTGAGCGAGCACT
oGK825	Fine mapping marker	GAAACCTCAGGCCCTCACT
oGK828	Fine mapping marker	GGTTGTCTGTCCACGGTGTA
oGK831	Fine mapping marker	ACAATCAAGTCAGACCGATAAGA
oGK724	Fine mapping marker	CAAGCGTGTGTAGAGTTGCA
oGK725	Fine mapping marker	ACAGATCCAAATGAGAGAGAGCA
oGK846	Fine mapping marker	CACAACACTGGCATGGTAGC
oGK856	Fine mapping marker	CAAGAGTCCCATGAGAGCCA
oGK847	Fine mapping marker	GTCACAGCACAAGATTCCACA
oGK857	Fine mapping marker	GCCTGAATCAAACCACCAGT
oGK808	Fine mapping marker	ACAGCCCCTCCAACAAAGG
oGK809	Fine mapping marker	CCAAGCTGCAATCATTTCACC
oGK810	Sex determination (IDH) F	GGGACGAGCAAGATTTATTG
oGK811	Sex determination (IDH) R	TTATCGTTAGCCAGGAGATGG
oGK1072	Stc2a Exon 1 sgRNA template half	GAAATTAATACGACTCACTATAgGCCTATCCTTGCAGAACACGTTTTAGAGCTAGAAATAGCAAG
oGK1073	Stc2a Exon 1 sgRNA template half	GAAATTAATACGACTCACTATAgGATATCCATGACAGCCTCCGTTTTAGAGCTAGAAATAGCAAG
oGK1074	Stc2a Exon 1 sgRNA template half	GAAATTAATACGACTCACTATAgGCAAGGATAGGCGTCCCTTTGTTTTAGAGCTAGAAATAGCAAG
oGK1075	Stc2a Exon 1 sgRNA template half	GAAATTAATACGACTCACTATAgGTTCGTACCTGTGTTCTGCAGTTTTAGAGCTAGAAATAGCAAG
oGK1076	Stc2a Exon 4 sgRNA template half	GAAATTAATACGACTCACTATAgGATAAGGAGAAACATGCTAGTTTTAGAGCTAGAAATAGCAAG
oGK1077	Stc2a Exon 4 sgRNA template half	GAAATTAATACGACTCACTATAGGCCCCTGACTGCGATTGCGGTTTTAGAGCTAGAAATAGCAAG
oGK1111	Stc2a Exon 1 genotyping	TTGCAGCCACATAAACACGT
oGK1112	Stc2a Exon 1 genotyping	AGCAAGTGGTGGGATTGGAT
oGK1115	Stc2a Exon 4 genotyping	TTTCACCTCCGGATGACAGT
oGK1116	Stc2a Exon 4 genotyping	AGGTGAAGGAGGCATTGACA
Oligo 2	Scaffold half for sgRNA synthesis	GATCCGCACCGACTCGGTGCCACTTTTTCAAGTTGATAACGGACTAGCCTTATTTTAACTTGCTATTTCTAGCTCTAAAAC
