# Supplementary material for: Longer or shorter spines: Reciprocal trait evolution in stickleback via triallelic regulatory changes in Stanniocalcin2a
Source: Proc Natl Acad Sci U S A. 2021 Jul 28;118(31):e2100694118. doi: 10.1073/pnas.2100694118 (PMC8346906; doi:10.1073/pnas.2100694118)
Supplement: Supplementary File [file pnas.2100694118.sd12.xlsx]

## Sheet: Sheet1
Treatment	Clutch	Standard length	DS1	DS2	DS3	AS	PS	DS1+DS2+PS
Control	3	49.36	5.94	6.71	2.07	1.72	8.53	21.18
Control	3	51.68	5.81	6.8	2.16	1.68	8.99	21.6
Control	3	59.02	7.28	8.41	2.78	2.15	10.64	26.33
Control	3	49.29	5.46	5.96	1.74	1.13	8.02	19.44
Control	3	48.3	5.65	6.82	1.77	1.47	9.05	21.52
Control	3	58.83	7.22	8.47	2.53	1.95	10.77	26.46
Control	3	50.36	5.63	6.18	1.81	1.51	8.1	19.91
Control	3	50.81	6.49	7.22	2.17	1.6	9.49	23.2
Control	3	51.59	5.99	7.03	1.91	1.48	9.18	22.2
Control	3	50.93	5.32	7.1	1.65	1.41	9.63	22.05
Control	4	48.49	5.37	6.02	2.07	1.6	8.16	19.55
Control	4	52.54	6.18	7.01	2.38	1.49	9.4	22.59
Control	4	47.04	5.32	6.36	2	1.64	8.24	19.92
Control	4	43.6	4.98	5.45	1.51	1.15	7.32	17.75
Control	4	50.08	5.96	6.92	2.38	1.92	8.95	21.83
Control	4	42.07	4.97	5.35	1.57	1.22	7.57	17.89
Control	4	43.61	5.3	6.05	1.53	1.24	7.76	19.11
Control	4	60.28	6.84	6.97	2.38	1.98	10.19	24
Control	4	55.47	6.4	7.37	2.63	1.86	9.96	23.73
Control	4	38.44	3.68	4.8	1.06	0.63	5.94	14.42
Control	4	41.08	3.68	4.91	1.31	0.36	6.09	14.68
Control	4	56.37	6.81	7.12	2.35	1.79	10.04	23.97
Control	4	45.08	5.2	5.79	1.99	1.58	7.6	18.59
Control	4	46.2	5.33	6.13	1.77	1.58	8.14	19.6
CRISPR	3	54.77	6.51	8.2	1.97	1.56	10.21	24.92
CRISPR	3	58.23	7.69	8.95	3.15	2.39	11.15	27.79
CRISPR	3	44.34	5.08	6.43	1.95	1.6	8.76	20.27
CRISPR	3	47.43	6.15	6.95	2.24	1.92	9.52	22.62
CRISPR	3	52.49	6.72	7.24	2.36	1.44	10.14	24.1
CRISPR	3	60.62	7.35	8.34	1.92	2.19	11.61	27.3
CRISPR	3	61.31	7.2	8.44	3.04	2.14	11.8	27.44
CRISPR	3	42.04	5	5.67	1.46	1.15	7.62	18.29
CRISPR	3	53.02	6.6	7.32	2.15	1.88	9.76	23.68
CRISPR	3	43.72	5.79	6.17	1.57	0.98	8.62	20.58
CRISPR	4	47.38	5.58	6.28	1.7	1.47	8.18	20.04
CRISPR	4	41.93	3.83	4.67	1.19	0.83	5.93	14.43
CRISPR	4	47.6	5.83	6.35	1.9	1.32	9.07	21.25
CRISPR	4	53.08	6.96	8.41	2.55	1.69	10.21	25.58
CRISPR	4	52.59	6.5	7.52	2.06	1.63	10.02	24.04
CRISPR	4	52.72	7.05	7.49	2.35	1.92	9.57	24.11
CRISPR	4	53.84	6.23	7.55	2.34	1.63	9.25	23.03
CRISPR	4	51.4	6.12	7.15	2.29	1.59	8.56	21.83
CRISPR	4	54.21	6.47	7.24	2.55	1.55	9.69	23.4
CRISPR	4	52.89	6.12	7.11	2.54	1.94	10.13	23.36
CRISPR	4	51.89	5.96	6.88	2.38	1.62	9.25	22.09
CRISPR	4	39.85	3.13	4.09	1.11	0.46	5.76	12.98
CRISPR	4	57.8	6.86	8.22	2.52	1.79	10.11	25.19
CRISPR	4	54.58	6.72	7.55	2.48	1.29	9.65	23.92
CRISPR	4	54.57	7.03	7.69	2.39	1.74	10.27	24.99
CRISPR	4	56.49	6.87	8.12	2.47	1.89	10.26	25.25
CRISPR	4	37.24	3.62	4.2	0.92	0.39	6.12	13.94
CRISPR	4	55.02	6.7	7.79	2.3	1.01	9.67	24.16
CRISPR	4	38.89	4.15	4.79	1.08	0.66	5.96	14.9
